# Supplementary material for: Unraveling iron oxides as abiotic catalysts of organic phosphorus recycling in soil and sediment matrices
Source: Nat Commun. 2024 Jul 18;15:5930. doi: 10.1038/s41467-024-47931-z (PMC11258345; doi:10.1038/s41467-024-47931-z)
Supplement: Supplementary file 4 — Source Data [file 41467_2024_47931_MOESM4_ESM.xlsx]

## Sheet: Figure 1c
Figure 1c	Mineral speciation for sediment and soil
		Mineral (%)
		Quartz	Illite	Albite	Mica	Biotite	Goethite	Ferrihydrite	Vivianite
	Sediment	20.5519	15.7006	15.7006	26.4616	7.67387	2.20513	10.2759	1.43049
		Mineral (%)
		Quartz	Kaolinite	Goethite	Hematite	Ferrihydrite	Vivianite
	Soil	12.3647	69.3499	4.12157	3.67357	10.0361	0.454148

## Sheet: Figure 2a
Figure 2a	Mineral-mediated dephosphorylation of ATP
		Fraction of total P
		Pi sol	Porg ads	Pi ads	Porg reacted	Porg unreacted
	ATP blank 1	0.0125445	0	0	0.0316614	0.992875
	ATP blank 2	0.0095669	0	0	0.0326292	1.02025
	ATP blank 3	0.00962204	0	0	0.0349105	1.07967
	ATP blank 4	0.0182515	0	0	0.0391965	0.638344
	ATP blank 5	0.0292797	0	0	0.0745909	0.80664
	ATP blank 6	0.0212843	0	0	0.0664336	0.826031
	ATP blank 7	0.0146982	0	0	0.0444089	1.04856
	ATP blank 8	0.0136734	0	0	0.0497457	0.993808
	ATP blank 9	0.0131464	0	0	0.0476649	1.03052
	Mica 1	0.0246119	0	0.00164296	0.0525097	0.88628
	Mica 2	0.0208397	0	0.00363341	0.0489462	0.953977
	Mica 3	0.0260032	0.065519	0	0.0488082	0.866872
	Quartz 1	0.0171498	0	0.0229244	0.0732525	0.842508
	Quartz 2	0.0190302	0	0.0273386	0.0821634	0.857602
	Quartz 3	0.017102	0	0.0331465	0.0888	0.917534
	Illite 1	0.0426691	0.0488904	0	0.0717669	0.795798
	Illite 2	0.0351516	0	0	0.062796	0.909996
	Illite 3	0.0435372	0.0803262	0	0.0563081	0.852661
	Kaolinite 1	0.024738	0	0.0491645	0.1226	0.857246
	Kaolinite 2	0.0274182	0	0.0228211	0.0826951	0.828215
	Kaolinite 3	0.0244456	0	0.00427215	0.0456899	0.90515
	Ferrihydrite 1	0.00346793	0.239442	0.0845133	0.0515702	0.756104
	Ferrihydrite 2	0.00307024	0.073944	0.0260062	0.0627317	0.847441
	Ferrihydrite 3	0.00413072	0	0	0.0891868	0.695099
	Hematite 1	0.109759	0.0375648	0.0153698	0.253104	0.483898
	Hematite 2	0.0843602	0.0912409	0.0373316	0.234833	0.598577
	Hematite 3	0.0875915	0.0714921	0.0292513	0.247316	0.613884
	Goethite 1	0.230966	0.132908	0.448321	0.182108	0.00692642
	Goethite 2	0.315288	0.102831	0.341256	0.234888	0.0058569
	Goethite 3	0.433288	0.0651489	0.206747	0.294816	0
		Averages						Standard Deviation
		Pi sol	Porg ads	Pi ads	Porg reacted	Porg unreacted		Pi sol	Porg ads	Pi ads	Porg reacted	Porg unreacted
	ATP blank	0.0140181	0	0	0.0467912	0.939191		0.00594589	0	0	0.0141505	0.138775
	Mica	0.023785	0.0220226	0.00177382	0.0500426	0.902376		0.00218142	0.0308859	0.00148559	0.00171327	0.0373375
	Quartz	0.0177497	0	0.0280037	0.0816987	0.872548		0.000897885	0	0.00418606	0.00636986	0.0324012
	Illite	0.0404422	0.0433483	0	0.063391	0.852819		0.0037651	0.0330501	0	0.00633809	0.0466214
	Kaolinite	0.0254961	0	0.0261432	0.0848238	0.863537		0.00133773	0	0.0184191	0.0314058	0.0317219
	Ferrihydrite	0.00350264	0.122215	0.0431054	0.0649624	0.766214		0.000437426	0.100106	0.0353426	0.0157743	0.062603
	Hematite	0.0925446	0.0692601	0.028338	0.244404	0.565453		0.0112891	0.0221666	0.00906953	0.00762423	0.0580056
	Goethite	0.311146	0.10543	0.350414	0.228749	0.00426111		0.0829781	0.0277204	0.0988339	0.0460435	0.00304453

## Sheet: Figure 2b
Figure 2a	Mineral mixture-mediated dephosphorylation of ATP
		Fraction of total P
		Pi sol	Porg ads	Pi ads	Porg reacted	Porg unreacted
	ATP blank 1	0.00921805	0	0	0.0425803	1.16319
	ATP blank 2	0.00868577	0	0	0.0464876	0.965683
	ATP blank 3	0.0110084	0	0	0.0512061	0.701941
	Quartz (4g/L) 1	0.0219606	0.0480241	0.0191282	0.0661894	0.967652
	Quartz (4g/L) 2	0.0311804	0.259262	0.0173838	0.0778364	0.598539
	Quartz (4g/L) 3	0.0313049	0	0.0239081	0.0937638	0.749034
	Kaolinite (4g/L) 1	0.041749	0.276724	0.0316474	0.101334	0.626044
	Kaolinite (4g/L) 2	0.0505595	0.229374	0.0382771	0.118206	0.538293
	Kaolinite (4g/L) 3	0.0539582	0	0.0584976	0.158193	0.659039
	Ferrihydrite (4g/L) 1	0.000808722	0.470558	0.170214	0.0583123	0.372246
	Ferrihydrite (4g/L) 2	0.00257122	0.378447	0.137975	0.0821728	0.413665
	Ferrihydrite (4g/L) 3	0.00314957	0.384214	0.167538	0	0.321556
	Quartz:Goethite 4:1 1	0.294123	0.662653	0.0413528	0.148471	0.00502777
	Quartz:Goethite 4:1 2	0.296313	0.555842	0.029962	0.145646	0.00471447
	Quartz:Goethite 4:1 3	0.29526	0.288291	0.010008	0.217487	0.00484874
	Kaolinite:Goethite 4:1 1	0.241416	0.710976	0.0386459	0.00896152	0
	Kaolinite:Goethite 4:1 2	0.289604	0.594709	0.031535	0.0841518	0
	Kaolinite:Goethite 4:1 3	0.367889	0.308473	0.01032	0.306678	0.00538951
	Ferrihydrite:Goethite 4:1 1	0.000788171	0.55286	0.436825	0.00512886	0.00533611
	Ferrihydrite:Goethite 4:1 2	0.000938069	0.554392	0.438128	0.00654185	0
	Ferrihydrite:Goethite 4:1 3	0.00185414	0.551651	0.431295	0.0152001	0
		Averages						Standard Deviation
		Pi sol	Porg ads	Pi ads	Porg reacted	Porg unreacted		Pi sol	Porg ads	Pi ads	Porg reacted	Porg unreacted
	ATP blank	0.00963741	0	0	0.046758	0.943605		0.000993508	0	0	0.00352663	0.18895
	Quartz (4g/L)	0.0276963	0.102536	0.019964	0.0780618	0.771741		0.00437587	0.112618	0.00275798	0.0113023	0.151543
	Kaolinite (4g/L)	0.0482314	0.1783	0.0418454	0.123831	0.607792		0.00514502	0.120844	0.0114201	0.0238433	0.0509561
	Ferrihydrite (4g/L)	0.00198177	0.41792	0.158424	0.0525192	0.369156		0.000995573	0.0421281	0.0146075	0.0345157	0.0376666
	Quartz:Goethite 4:1	0.295232	0.502262	0.0271076	0.170535	0.00486366		0.0446552	0.0971338	0.00992786	0.06222	0.00012834
	Kaolinite:Goethite 4:1	0.291719	0.563265	0.0286085	0.11461	0.0017965		0.0521174	0.169135	0.0120323	0.126406	0.00254064
	Ferrihydrite:Goethite 4:1	0.00111176	0.553071	0.435853	0.00818497	0.0017787		0.000471164	0.00112164	0.00296205	0.00445209	0.00251546

## Sheet: Figure 2c
Figure 2a	Mineral-mediated dephosphorylation of AMP
		Fraction of total P
		Pi sol	Porg ads	Pi ads	Porg reacted	Porg unreacted
	AMP blank 1	0.00230263	0	0	0	0.997697
	AMP blank 2	0.0215983	0	0	0	0.978402
	AMP blank 3	0.0176166	0	0	0	0.982383
	AMP blank 4	0.0135518	0	0	0	0.986448
	AMP blank 5	0.0171311	0	0	0	0.982869
	AMP blank 6	0.0109884	0	0	0	0.989012
	Mica 1	0.0109754	0	0	0	0.989025
	Mica 2	0.0117527	0	0	0	0.988247
	Mica 3	0.0136889	0.044587	0	0	0.941724
	Quartz 1	0.0157023	0.0229533	0	0	0.961344
	Quartz 2	0.0110687	0	0	0	0.988931
	Quartz 3	0.0134803	0	0	0	0.98652
	Illite 1	0.0149574	0	0	0	0.985043
	Illite 2	0.0089433	0	0	0	0.991057
	Illite 3	0.012784	0	0	0	0.987216
	Kaolinite 1	0.0261759	0	0	0	0.973824
	Kaolinite 2	0.0281925	0	0	0	0.971807
	Kaolinite 3	0.0316452	0	0	0	0.968355
	Ferrihydrite 1	0	0.147735	0.799509	0	0.0527554
	Ferrihydrite 2	0	0.14621	0.791257	0	0.0625329
	Ferrihydrite 3	0	0.145458	0.787184	0	0.0673578
	Hematite 1	0	0	0	0	1
	Hematite 2	0	0	0	0	1
	Hematite 3	0	0	0	0	1
	Goethite 1	0	0.136305	0.0522813	0	0.811414
	Goethite 2	0	0.122054	0.0468153	0	0.831131
	Goethite 3	0	0.118501	0.0454523	0	0.836047
		Averages						Standard Deviation
		Pi sol	Porg ads	Pi ads	Porg reacted	Porg unreacted		Pi sol	Porg ads	Pi ads	Porg reacted	Porg unreacted
	AMP blank	0.0138648	0	0	0	0.986135		0.00614555	0	0	0	0.00614555
	Mica	0.012139	0.0148623	0	0	0.972999		0.001141	0.0210185	0	0	0.0221168
	Quartz	0.0134171	0.00765109	0	0	0.978932		0.00189217	0.0108203	0	0	0.0124751
	Illite	0.0122282	0	0	0	0.987772		0.00248651	0	0	0	0.00248651
	Kaolinite	0.0286712	0	0	0	0.971329		0.00225833	0	0	0	0.00225833
	Ferrihydrite	0	0.146468	0.79265	0	0.060882		0	0.000947421	0.00512722	0	0.00607464
	Hematite	0	0	0	0	1		0	0	0	0	0
	Goethite	0	0.12562	0.0481829	0	0.826197		0	0.00769343	0.00295091	0	0.0106443

## Sheet: Figure 2d
Figure 2a	Mineral-mediated dephosphorylation of phytate
		Fraction of total P
		Pi sol	Porg ads	Pi ads	Porg reacted	Porg unreacted
	Phytate blank 1	0.0441609	0	0	0.16539	0.790449
	Phytate blank 2	0.0451844	0	0	0.165356	0.789459
	Phytate blank 3	0.0459999	0	0	0.164832	0.789168
	Mica 1	0.0436664	0.209851	0	0.135138	0.611344
	Mica 2	0.0451842	0.155633	0	0.141785	0.657397
	Mica 3	0.0446817	0.138509	0	0.14383	0.67298
	Quartz 1	0.0445894	0.0316066	0	0.160338	0.763466
	Quartz 2	0.0465481	0.0274879	0	0.160646	0.765317
	Quartz 3	0.0466404	0.0114017	0	0.161829	0.780129
	Illite 1	0.0434921	0.300937	0	0.128697	0.526874
	Illite 2	0.0425383	0.306673	0	0.125766	0.525023
	Illite 3	0.0441587	0.31035	0	0.12772	0.517771
	Kaolinite 1	0.0460559	0.048024	0	0.159734	0.746186
	Kaolinite 2	0.0466609	0.0417234	0	0.159644	0.751972
	Kaolinite 3	0.0460148	0.0242927	0	0.157818	0.771874
	Ferrihydrite 1	0.00298425	0.0749407	0.0446329	0.153241	0.724201
	Ferrihydrite 2	0.00316884	0.0917222	0.0546276	0.152585	0.697896
	Ferrihydrite 3	0.00312782	0.0504597	0.0300526	0.159605	0.756755
	Hematite 1	0.0381799	0.136858	0.0113284	0.144743	0.668891
	Hematite 2	0.0399746	0.124205	0.010281	0.146697	0.678842
	Hematite 3	0.0386004	0.118849	0.00983766	0.146697	0.686016
	Goethite 1	0.0263557	0.215696	0.0288876	0.14248	0.586581
	Goethite 2	0.0262019	0.226965	0.0303969	0.136566	0.57987
	Goethite 3	0.0288887	0.239755	0.0321098	0.136038	0.563208
		Averages						Standard Deviation
		Pi sol	Porg ads	Pi ads	Porg reacted	Porg unreacted		Pi sol	Porg ads	Pi ads	Porg reacted	Porg unreacted
	Phytate blank	0.0451151	0	0	0.165193	0.789692		0.000752385	0	0	0.000255295	0.000548462
	Mica	0.0445108	0.167998	0	0.140251	0.64724		0.0006313	0.0304094	0	0.00371033	0.0261676
	Quartz	0.045926	0.0234987	0	0.160938	0.769637		0.000945861	0.0087176	0	0.000642786	0.0074568
	Illite	0.0433964	0.305986	0	0.127394	0.523223		0.000664943	0.00387347	0	0.00121868	0.00392806
	Kaolinite	0.0462439	0.0380134	0	0.159065	0.756678		0.000295369	0.0100372	0	0.000882609	0.0110023
	Ferrihydrite	0.00309364	0.0723742	0.0431044	0.155144	0.726284		7.91413e-05	0.0169428	0.0100908	0.00316597	0.0240741
	Hematite	0.0389183	0.126637	0.0104824	0.146045	0.677917		0.000766374	0.00755073	0.000625008	0.000921239	0.00702196
	Goethite	0.0271488	0.227472	0.0304648	0.138361	0.576553		0.00123194	0.00982889	0.00131636	0.00292015	0.00982634

## Sheet: Figure 2e
Figure 2a	Mineral-mediated dephosphorylation of G6P
		Fraction of total P
		Pi sol	Porg ads	Pi ads	Porg reacted	Porg unreacted
	G6P blank 1	0.0244781	0	0	0	0.975522
	G6P blank 2	0.0170114	0	0	0	0.982989
	G6P blank 3	0.0157386	0	0	0	0.984261
	Mica 1	0.0155014	0.0615867	0	0	0.922912
	Mica 2	0.0105843	0.103491	0	0	0.885924
	Mica 3	0.0115844	0.131329	0	0	0.857087
	Quartz 1	0.0176665	0	0	0	0.982333
	Quartz 2	0.0184998	0	0	0	0.9815
	Quartz 3	0.0174183	0.0217419	0	0	0.96084
	Illite 1	0.0126731	0	0	0	0.987327
	Illite 2	0.0122511	0.0401786	0	0	0.94757
	Illite 3	0.0114696	0	0	0	0.98853
	Kaolinite 1	0.0215853	0.0582194	0	0	0.920195
	Kaolinite 2	0.0195018	0.0515262	0	0	0.928972
	Kaolinite 3	0.0215853	0.0795342	0	0	0.89888
	Ferrihydrite 1	0.013918	0.456763	0	0	0.529319
	Ferrihydrite 2	0.0121678	0.36897	0	0	0.618862
	Ferrihydrite 3	0.014168	0.423078	0	0	0.562754
	Hematite 1	0.0111624	0.045733	0.000477743	0	0.942627
	Hematite 2	0.0139989	0.016275	0.000170014	0	0.969556
	Hematite 3	0.0137598	0	-5.71162e-05	0	0.986297
	Goethite 1	0.0141964	0	0	0	0.985804
	Goethite 2	0.0136679	0.057987	0	0	0.928345
	Goethite 3	0.0240022	0.11306	0	0	0.862938
		Averages						Standard Deviation
		Pi sol	Porg ads	Pi ads	Porg reacted	Porg unreacted		Pi sol	Porg ads	Pi ads	Porg reacted	Porg unreacted
	G6P blank	0.019076	0	0	0	0.980924		0.00385504	0	0	0	0.00385504
	Mica	0.0125567	0.0988023	0	0	0.888641		0.00212188	0.0286646	0	0	0.0269416
	Quartz	0.0178615	0.00724732	0	0	0.974891		0.000462542	0.0102493	0	0	0.00994165
	Illite	0.0121313	0.0133929	0	0	0.974476		0.000498598	0.0189404	0	0	0.0190315
	Kaolinite	0.0208908	0.0630933	0	0	0.916016		0.000982184	0	0	0	0.0126353
	Ferrihydrite	0.0134179	0.416271	0	0	0.570311		0.000889839	0.0361632	0	0	0.179941
	Hematite	0.0129737	0.0206693	0.00019688	0	0.96616		0.00128451	0	0	0	0.0179894
	Goethite	0.0172888	0.0570157	0	0	0.925695		0.00475198	0.0461617	0	0	0.0501948

## Sheet: Figure 3a
Figure 3a	Surface-associated P transformation in sediment sample
		Percentage
	Abiotic contribution 1	1.0022
	Abiotic contribution 2	1.01279
	Abiotic contribution 3	0.985009
		average	standard deviation
	Abiotic contribution	1	0.0553126
		P particulate (g P/kg soil)
		Value		Error
		Pi, particulate	Porg, particulate	Pi, particulate	Porg, particulate
	Sediment reference	685.433	648.567	34.8914	61.7157
	Sediment + Porg	1846.08	2227.01	110.596	200.06

## Sheet: Figure 3b
Figure 3b	Surface-associated P transformation in soil sample
		Percentage
	Abiotic contribution 1	0.761368
	Abiotic contribution 2	0.727985
	Abiotic contribution 3	0.767679
		average	standard deviation
	Abiotic contribution	0.752344	0.0142976
		P particulate (g P/kg soil)
		Value		Error
		Pi, particulate	Porg, particulate	Pi, particulate	Porg, particulate
	Soil reference	0.242229	0.187771	0.0162762	0.0148401
	Soil + Porg	1124.5	2938.48	279.073	323.411

## Sheet: Figure 4a
Figure 4a	P K-edge XANES spectra for sediment and P references
	Energy (eV)	Sediment data	Sediment fit	Fh-Porg	Fh-Porg	Vivianite	Apatite	Quartz-P	Illite-P
	2111.5	0.0567891	1.97531	0.404482	0.423629	0.22506	0.150127	-0.4716	0.44659
	2114	0.0629586	1.16626	0.523834	0.361216	0.196639	0.125645	-0.275668	0.280022
	2116.5	0.0516965	0.552387	0.322204	0.298804	0.168218	0.101163	-0.355249	0.146863
	2119	0.00902525	0.193882	0.341136	0.236382	0.139793	0.0766766	-0.564361	-0.157679
	2121.5	0.0358754	0.0949248	0.248458	0.17397	0.111372	0.0521945	-0.256315	0.528813
	2124	0.0172997	0.0326085	0.152401	0.111553	0.0829486	0.0277105	-0.220821	0.415299
	2126.5	0.01972	-0.001179	0.104948	0.0417806	0.0545253	0.00322649	-0.204685	-0.124046
	2129	0.0108606	0.0450483	0.068386	0.0420268	0.0456833	0.000638863	0.0447738	0.0827102
	2131.5	-0.0306771	0.0162464	0.0136523	0.0091641	0.0360647	9.3114e-05	-0.0253498	0.30253
	2134	-0.0140662	0.0130477	-0.00545925	-0.00438199	0.0193287	0.000786693	0.0208234	0.341828
	2136.5	-0.0014246	0.0185875	0.0185997	0.00936498	0.0195404	0.00070731	0.0426704	-0.0400799
	2139	-0.00474204	0.0113197	-0.0186163	-0.0224504	0.00475561	0.0106639	-0.0464098	-0.179722
	2141.5	0.017231	0.00991603	0.00160248	0.0135509	0.00633919	-0.00293596	0.00826588	0.371876
	2141.6	0.00309834	-0.0349831	0.027667	-0.0262257	0.00188849	0.00365662	-0.187626	0.192841
	2141.7	0.0217689	-0.02648	0.0104685	0.00656808	0.000880549	0.0058031	-0.152572	0.145631
	2141.8	0.0180146	0.0285953	-0.0066272	-0.00297387	-0.00323243	-0.00943186	0.163655	-0.172795
	2141.9	0.00303227	0.0258008	0.0191066	-0.00915937	0.000606539	0.00563368	0.121195	-0.098764
	2142	0.0115232	-0.000504093	0.0447378	0.00335597	0.000545834	0.00415277	-0.0453171	0.0947164
	2142.1	0.0235942	-0.00562144	0.0238691	0.00991198	-0.00367532	0.00615907	-0.0763678	0.364659
	2142.2	0.00684513	-0.0116328	0.00279082	-0.000239001	0.00598742	-0.00398582	-0.0744115	0.111862
	2142.3	0.0052701	-0.00639302	-0.0205448	0.00625943	-0.00114638	0.000992192	-0.0111831	0.117684
	2142.4	0.00270563	-0.00890034	-0.0439037	-0.00814965	0.00573092	0.00286526	-0.0318732	0.279216
	2142.5	0.0222909	0.0168106	0.0179971	-0.000604302	0.00561777	-0.00560809	0.0662844	-0.0212948
	2142.6	0.0223771	0.00059604	0.0797742	0.00918617	-0.00629346	0.00204148	-0.0429147	-0.153005
	2142.7	0.0324272	0.00443452	0.0864727	0.00775417	0.00406116	0.00279804	-0.0755835	-0.0199114
	2142.8	0.0308121	-0.0493619	0.0931512	-0.0104793	-0.00997439	-0.0155481	-0.26559	-0.221068
	2142.9	0.0425458	-0.0418246	0.0429284	0.0188579	-0.0083656	0.00847896	-0.22428	0.0100849
	2143	0.0320395	-0.0540133	-0.00729444	0.00635508	-0.00957184	0.00562661	-0.249183	0.108257
	2143.1	0.0356625	0.0210722	0.0378955	0.00916491	-0.00867421	-0.00203829	0.0795812	0.167946
	2143.2	0.0378463	0.0502014	0.0828598	0.00941501	-0.0127776	0.000785704	0.199761	-0.0115477
	2143.3	0.0321171	-0.00339065	0.0535453	0.0238696	-0.0107146	0.00776786	-0.0526189	-0.24703
	2143.4	0.0319476	-0.0272255	0.0241723	-0.000571618	-0.0122469	0.00584397	-0.110196	-0.327384
	2143.5	0.0306135	0.0553874	0.00823745	0.0049465	-0.0105278	0.000837391	0.311781	-0.423308
	2143.6	0.0433103	-0.0191667	-0.00763378	0.0162267	-0.00429873	0.0149649	-0.0807637	-0.238085
	2143.7	0.0299512	-0.00278226	0.0128174	-0.000992843	-0.00817508	0.0220548	-0.00765787	-0.152262
	2143.8	0.0569418	-0.0164505	0.0331259	0.00856434	-0.00656029	0.00446519	-0.0993956	0.0223237
	2143.9	0.0266927	0.00189975	0.0237854	0.0121309	-0.00149335	0.0145228	-0.0316002	0.308096
	2144	0.0432076	-0.0346939	0.0144822	0.0155424	-0.0153849	0.0108972	-0.160968	-0.027787
	2144.1	0.0590264	0.0156784	0.0509396	0.00768266	-0.00237443	0.00146551	0.0408134	-0.0549112
	2144.2	0.0435618	-0.0132847	0.0877631	0.0185041	-0.00685633	-0.00454161	-0.12045	-0.123808
	2144.3	0.0488498	0.0325503	0.0786408	0.0293184	-0.00727333	0.00920238	0.0993953	-0.278815
	2144.4	0.0422147	0.064176	0.0695276	0.00888944	-0.000404523	0.0107336	0.252495	-0.0449375
	2144.5	0.0503842	-0.00855422	0.0712309	0.0181054	-0.00293091	0.00300025	-0.105063	0.169748
	2144.6	0.0552975	-0.0354932	0.0729512	0.0186472	0.0024547	0.00829549	-0.249914	0.0835466
	2144.7	0.0457754	0.0147435	0.0744361	0.01387	-0.0148522	-0.000710579	0.00706192	0.375168
	2144.8	0.0562872	0.0102322	0.075924	0.014007	-0.0055007	0.00867599	-0.0307126	0.419326
	2144.9	0.0537943	0.0653832	0.032629	0.0147662	-0.000727594	0.00650956	0.275935	0.174964
	2145	0.0700956	-0.0087222	-0.0107961	0.0123037	0.00254174	0.0146541	-0.048259	-0.0541416
	2145.1	0.061628	0.00571159	0.0126909	0.0384274	-0.00563134	0.0145525	0.0215555	-0.27817
	2145.2	0.0687771	0.00280711	0.0360138	0.0253387	-0.00229853	0.00469154	-0.0172249	-0.169609
	2145.3	0.0571514	0.000735898	0.0396042	0.0317615	0.00508543	0.0197492	-0.0524863	-0.287297
	2145.4	0.061562	-0.0204141	0.0431947	0.0156249	-0.00355444	0.0100983	-0.13216	-0.0950741
	2145.5	0.0577872	0.0246821	0.0401023	0.0217168	-0.00286888	0.00498578	0.067496	0.228866
	2145.6	0.0772663	0.00857889	0.037016	0.0189843	0.00277247	0.00671048	-0.00977283	0.079694
	2145.7	0.0843515	0.00212675	0.0377799	0.0351221	0.00274387	0.017829	-0.043032	-0.0950401
	2145.8	0.0806914	-0.00297251	0.0385485	0.0388206	0.00193034	0.0130197	-0.0578558	-0.33695
	2145.9	0.0725785	0.0134049	0.0554978	0.0225706	0.00789208	0.00605407	0.00655926	-0.298135
	2146	0.0791556	-0.000115993	0.0726347	0.0286401	-0.0064766	0.00649652	-0.0541185	-0.157727
	2146.1	0.0821834	0.0525799	0.0585843	0.0493746	0.00739111	0.0227602	0.168089	-0.316728
	2146.2	0.0980489	0.0610481	0.0444493	-0.000607278	0.00521822	0.0101146	0.24578	0.0764655
	2146.3	0.077134	0.0529194	0.0270678	0.0301963	0.0217642	0.0187982	0.163897	0.231466
	2146.4	0.080795	0.0150928	0.00970364	0.0423981	0.0128838	0.0233945	0.00270591	0.0764654
	2146.5	0.101827	0.00517476	0.0432414	0.028256	0.00303851	0.0209948	-0.0378496	0.0892571
	2146.6	0.100686	0.0395013	0.076579	0.0389544	0.00500609	0.00672767	0.08472	0.233991
	2146.7	0.0899749	0.0507947	0.088295	0.0604877	-0.00345169	0.00826522	0.133193	0.0572672
	2146.8	0.112582	0.0348481	0.0999993	0.0540751	0.00408957	0.00996243	0.0511353	-0.0565684
	2146.9	0.100628	0.0129097	0.0825559	0.0621949	0.0169293	0.0156271	-0.0852211	0.191295
	2147	0.108824	0.0645723	0.0650776	0.0565654	0.0174727	0.018991	0.177425	0.199243
	2147.1	0.112094	0.0404964	0.0871666	0.0657138	0.0268264	0.0191827	0.0288596	0.212715
	2147.2	0.117175	0.0649672	0.109322	0.0913107	0.0294516	0.0259974	0.100063	0.174026
	2147.3	0.1203	0.0963481	0.144274	0.0576909	0.0358467	0.0213437	0.231042	0.153726
	2147.4	0.128723	0.11399	0.179227	0.0680309	0.0369233	0.0335261	0.292671	0.00293693
	2147.5	0.125111	0.0805357	0.163272	0.0964211	0.0436458	0.0187998	0.148292	-0.628148
	2147.6	0.143297	0.0805407	0.147317	0.0966206	0.0521211	0.0257253	0.119524	-0.180981
	2147.7	0.139316	0.0966111	0.168496	0.0986736	0.059446	0.0312392	0.160993	-0.0173941
	2147.8	0.160621	0.0950692	0.18957	0.107657	0.0577979	0.031668	0.126221	0.0483963
	2147.9	0.159797	0.111228	0.203956	0.122119	0.0552063	0.0354067	0.191072	-0.0768162
	2148	0.151522	0.114087	0.218371	0.122117	0.0750839	0.0268044	0.152628	0.10575
	2148.1	0.168899	0.0968755	0.219853	0.140298	0.0583271	0.0345877	0.0855359	0.0749951
	2148.2	0.189203	0.107072	0.221345	0.144558	0.0735345	0.0459021	0.112376	-0.140291
	2148.3	0.17798	0.180509	0.220094	0.170203	0.0871719	0.0500568	0.440349	-0.347476
	2148.4	0.200549	0.119163	0.218831	0.167862	0.0929733	0.0549195	0.13142	-0.394249
	2148.5	0.190995	0.0908055	0.253605	0.171522	0.10182	0.0487828	-0.0532769	-0.274925
	2148.6	0.182184	0.170825	0.288379	0.186234	0.101187	0.0425597	0.282456	0.041753
	2148.7	0.189975	0.138229	0.308668	0.171944	0.109609	0.0628585	0.0884706	0.14017
	2148.8	0.212183	0.166858	0.328796	0.214792	0.134002	0.0516597	0.137625	0.251645
	2148.9	0.207928	0.188078	0.343956	0.209857	0.126536	0.060951	0.245991	0.146451
	2149	0.225448	0.189183	0.359115	0.212588	0.148403	0.0616411	0.193061	0.27661
	2149.1	0.226446	0.211769	0.348247	0.218694	0.167098	0.0867617	0.28908	-0.253934
	2149.2	0.244881	0.243447	0.33727	0.245414	0.153944	0.0768223	0.457493	-0.139954
	2149.3	0.27896	0.258143	0.350797	0.253794	0.184657	0.0951082	0.452816	-0.0488454
	2149.4	0.292993	0.199153	0.364351	0.253879	0.179006	0.110246	0.145674	0.123463
	2149.5	0.288713	0.272885	0.404246	0.289782	0.174876	0.112294	0.436209	0.431928
	2149.6	0.313047	0.248861	0.444261	0.286642	0.211483	0.124368	0.226183	0.362459
	2149.7	0.308053	0.2679	0.448268	0.306612	0.248577	0.114511	0.24423	0.250234
	2149.8	0.353315	0.293068	0.452303	0.335168	0.288031	0.122552	0.266419	0.187832
	2149.9	0.38275	0.337527	0.526026	0.353994	0.340898	0.13902	0.32237	0.0767031
	2150	0.415457	0.403351	0.599896	0.403885	0.380647	0.159393	0.469841	-0.0506711
	2150.1	0.481691	0.44774	0.680977	0.45095	0.449088	0.182084	0.462426	-0.0473754
	2150.2	0.528797	0.55481	0.762874	0.488471	0.499492	0.215212	0.769846	0.183073
	2150.3	0.59102	0.545364	0.895545	0.582331	0.582461	0.23015	0.387525	0.415757
	2150.4	0.648452	0.629529	1.02703	0.634655	0.640716	0.269477	0.540706	0.424557
	2150.5	0.717481	0.683638	1.11105	0.735102	0.724077	0.295433	0.506223	0.474829
	2150.6	0.811808	0.777127	1.1944	0.872573	0.760586	0.345096	0.731048	0.310897
	2150.7	0.899524	0.847181	1.35656	0.949155	0.809987	0.426816	0.787021	0.443326
	2150.8	1.03176	0.965405	1.51758	1.10956	0.911974	0.490178	0.916525	0.300696
	2150.9	1.11389	1.05945	1.72277	1.21812	1.02606	0.624037	0.896645	0.444817
	2151	1.24358	1.21484	1.92919	1.37236	1.04734	0.779679	1.27905	0.752329
	2151.1	1.40322	1.3779	2.24453	1.56829	1.18406	0.897264	1.40579	1.19853
	2151.2	1.59679	1.55502	2.56018	1.73668	1.29843	1.02626	1.64294	1.20145
	2151.3	1.82468	1.74586	2.93893	1.98006	1.44152	1.19302	1.77903	1.72961
	2151.4	2.08421	2.00324	3.32109	2.27319	1.57475	1.36251	2.23988	1.76692
	2151.5	2.32253	2.19691	3.70286	2.61683	1.78241	1.54825	2.2116	1.89666
	2151.6	2.63241	2.40326	4.08502	2.98143	1.99565	1.715	2.22012	2.13681
	2151.7	2.88121	2.71108	4.44124	3.35112	2.20014	2.03258	2.68002	2.50715
	2151.8	3.09052	3.01769	4.79745	3.72376	2.46063	2.43812	3.0362	2.98675
	2151.9	3.34758	3.27914	4.98908	4.01714	2.7006	2.81321	3.35612	3.48152
	2152	3.50495	3.48624	5.18072	4.241	2.88838	3.18613	3.59334	4.03744
	2152.1	3.65549	3.65463	5.31652	4.50103	3.09013	3.43795	3.65301	4.13817
	2152.2	3.79326	3.78927	5.4541	4.66205	3.25821	3.63956	3.74629	4.03787
	2152.3	3.89488	3.96549	5.41515	4.70581	3.48804	3.7577	4.10068	4.08516
	2152.4	3.89789	3.9899	5.37605	4.76089	3.56114	3.77247	4.08983	4.09235
	2152.5	3.87314	4.03016	5.29215	4.76971	3.63454	3.69631	4.23305	3.59957
	2152.6	3.8411	3.94952	5.20749	4.7491	3.65315	3.59522	3.89536	4.24508
	2152.7	3.75796	3.87012	5.00696	4.59233	3.70109	3.50886	3.69894	4.08601
	2152.8	3.60326	3.71857	4.80783	4.51257	3.57905	3.39332	3.43201	4.19162
	2152.9	3.46335	3.61684	4.65563	4.36208	3.47993	3.26267	3.40429	3.60944
	2153	3.28037	3.47105	4.50465	4.12561	3.41716	3.04196	3.14646	3.7408
	2153.1	3.14851	3.25104	4.22403	3.89578	3.25355	2.88148	2.80574	3.06284
	2153.2	2.89599	3.00351	3.94058	3.61646	3.10562	2.6437	2.40274	2.67724
	2153.3	2.70762	2.80529	3.61165	3.35302	2.94544	2.52351	2.23713	2.31063
	2153.4	2.47883	2.60123	3.28173	3.1487	2.75974	2.4081	1.99409	2.41892
	2153.5	2.29982	2.41225	3.07873	2.89001	2.63255	2.25955	1.70039	2.26085
	2153.6	2.14392	2.21296	2.87694	2.61132	2.3889	2.14036	1.55946	2.31527
	2153.7	1.98607	2.06224	2.61433	2.39488	2.20543	2.04904	1.54886	2.12332
	2153.8	1.83772	1.86309	2.35198	2.15027	2.03154	1.98366	1.32391	1.60869
	2153.9	1.71525	1.73019	2.15622	2.02715	1.81673	1.91024	1.35498	1.63976
	2154	1.58908	1.57162	1.96084	1.80397	1.67493	1.85988	1.15877	1.44218
	2154.1	1.50093	1.51498	1.83391	1.65039	1.60622	1.87492	1.22438	1.26571
	2154.2	1.42917	1.38838	1.70735	1.54391	1.44599	1.808	1.08984	1.3182
	2154.3	1.33229	1.35598	1.61787	1.43126	1.33811	1.83332	1.27837	1.15549
	2154.4	1.27986	1.28703	1.5284	1.31245	1.29283	1.80292	1.18658	1.13499
	2154.5	1.22719	1.20248	1.43714	1.27542	1.18613	1.80301	1.08313	1.29715
	2154.6	1.19986	1.11622	1.34607	1.19956	1.12426	1.82268	0.886306	1.14011
	2154.7	1.14876	1.12231	1.36927	1.14342	1.12578	1.7974	0.94042	1.13271
	2154.8	1.11693	1.12176	1.39267	1.10767	1.11089	1.81067	0.983276	0.829606
	2154.9	1.06988	1.06281	1.30481	1.07172	1.07148	1.75613	0.881363	0.565014
	2155	1.05712	1.05909	1.21729	1.05634	1.04451	1.7814	0.969928	1.03565
	2155.1	1.0411	1.06715	1.18052	1.03931	1.02323	1.78658	1.10971	0.901043
	2155.2	1.01948	0.994285	1.14401	1.00583	0.99526	1.75449	0.844688	1.04842
	2155.3	0.974922	0.992459	1.15355	0.997574	0.988224	1.7122	0.856721	1.11286
	2155.4	0.980002	0.988636	1.16304	0.980845	0.957592	1.7091	0.913274	0.896496
	2155.5	0.960638	0.993134	1.14217	0.942349	0.974293	1.72084	0.942076	0.68033
	2155.6	0.974495	0.954207	1.12146	0.951538	0.96489	1.67245	0.816606	0.447726
	2155.7	0.947279	0.914433	1.0828	0.918373	0.958312	1.64408	0.703419	0.405083
	2155.8	0.945788	0.987498	1.04382	0.912723	0.995964	1.60609	1.02335	0.378633
	2155.9	0.923006	0.928894	1.05561	0.927745	0.968046	1.57532	0.775283	0.60742
	2156	0.903423	1.00663	1.06743	0.935653	0.932744	1.53814	1.19607	0.913041
	2156.1	0.906769	0.933639	1.06066	0.907474	0.981023	1.49898	0.789684	0.769179
	2156.2	0.892832	0.954475	1.05381	0.91049	0.945376	1.45805	0.975095	0.788492
	2156.3	0.881289	0.946853	1.05568	0.885451	0.97312	1.42944	0.915737	0.598269
	2156.4	0.868661	0.963466	1.05756	0.864198	1.00088	1.35019	0.968929	0.801593
	2156.5	0.856911	0.950656	1.04499	0.881887	0.969031	1.27287	1.01396	0.425184
	2156.6	0.857358	0.930085	1.0324	0.908218	0.966985	1.23264	0.912787	0.495709
	2156.7	0.860159	0.974467	1.06155	0.895207	0.987634	1.20686	1.06442	0.727693
	2156.8	0.861604	0.969172	1.09091	0.897112	1.01179	1.13654	0.988957	0.82223
	2156.9	0.862527	0.968767	1.04973	0.891205	1.03536	1.0835	0.978803	0.967346
	2157	0.856986	0.91083	1.00855	0.898109	0.982071	1.04627	0.84876	0.846443
	2157.1	0.856741	1.00662	1.00574	0.907569	1.00133	0.996856	1.30235	0.632213
	2157.2	0.858736	0.940717	1.00295	0.929013	0.984687	0.961137	1.01466	0.509806
	2157.3	0.856258	0.926056	0.997534	0.914708	0.950686	0.956916	1.00598	0.827305
	2157.4	0.857173	0.954135	0.992109	0.890821	1.00808	0.910121	1.07487	0.633995
	2157.5	0.865697	0.912518	1.01055	0.905829	0.995443	0.859924	0.89001	0.704107
	2157.6	0.86484	0.948339	1.02911	0.889837	0.992036	0.836762	1.057	0.905673
	2157.7	0.833692	0.920502	1.04665	0.905556	0.954217	0.807189	0.983408	0.739177
	2157.8	0.846105	0.913838	1.06431	0.902019	0.980166	0.789998	0.899245	0.763652
	2157.9	0.852778	0.910684	1.04047	0.897449	0.970762	0.758702	0.928563	0.722322
	2158	0.852578	0.925122	1.01643	0.918826	0.980219	0.765528	1.00257	0.444092
	2158.1	0.866513	0.908772	1.00116	0.905915	0.955894	0.745666	1.01431	0.288998
	2158.2	0.863763	0.916536	0.985945	0.903753	0.934056	0.690958	1.11037	0.331412
	2158.3	0.865932	0.922008	1.02464	0.893371	0.965926	0.698585	1.03941	0.459394
	2158.4	0.848573	0.915076	1.06303	0.888596	0.917629	0.689606	1.05694	0.874976
	2158.5	0.870654	0.92222	1.02846	0.922774	0.940073	0.65919	1.05995	0.792903
	2158.6	0.866866	0.949198	0.993882	0.927953	0.948472	0.668421	1.21268	0.553438
	2158.7	0.875666	0.904882	0.992059	0.907027	0.933577	0.670363	1.04271	0.602983
	2158.8	0.87552	0.870243	0.990229	0.924571	0.953735	0.642347	0.828144	0.652702
	2158.9	0.865182	0.883485	0.972682	0.911771	0.910896	0.666414	0.991442	0.514779
	2159	0.88355	0.850839	0.955099	0.918822	0.905383	0.67513	0.850615	0.575796
	2159.1	0.866859	0.873176	0.95335	0.919578	0.912625	0.658406	0.947114	0.870835
	2159.2	0.870834	0.881241	0.951601	0.92848	0.866387	0.666624	1.05694	0.85633
	2159.3	0.889207	0.901084	1.00451	0.915569	0.885641	0.695221	1.06219	1.03349
	2159.4	0.877218	0.907884	1.05748	0.917596	0.875041	0.699024	1.08716	0.86459
	2159.5	0.892615	0.922528	1.02977	0.927941	0.883233	0.700525	1.12859	1.20327
	2159.6	0.89001	0.888958	1.00218	0.916971	0.870777	0.695756	1.0482	0.836536
	2159.7	0.907258	0.866602	0.992269	0.942892	0.847426	0.715882	0.987996	0.577409
	2159.8	0.905583	0.885106	0.98234	0.93538	0.849512	0.71061	1.0974	0.301308
	2159.9	0.890199	0.856597	0.972553	0.927128	0.842773	0.734365	0.944347	0.590718
	2160	0.908665	0.864429	0.962678	0.938889	0.835974	0.73202	0.977248	0.89836
	2160.1	0.909597	0.858001	0.955404	0.924413	0.829222	0.729449	0.973781	1.05656
	2160.2	0.915524	0.856734	0.948057	0.938802	0.822402	0.734316	0.98404	1.07392
	2160.3	0.914018	0.938734	0.940783	0.94615	0.815651	0.73987	1.41421	0.784719
	2160.4	0.915664	0.849438	0.933458	0.944786	0.816302	0.745462	1.00834	0.615798
	2160.5	0.931822	0.821505	0.926162	0.940199	0.816966	0.751032	0.898663	0.356322
	2160.6	0.918437	0.846659	0.928072	0.945532	0.817627	0.756585	1.01661	0.384959
	2160.7	0.927806	0.830945	0.930002	0.957732	0.818296	0.761553	0.918803	0.512776
	2160.8	0.941685	0.807365	0.931916	0.945859	0.818993	0.766416	0.784625	0.709956
	2160.9	0.94682	0.870498	0.933831	0.95898	0.83357	0.771284	1.03218	1.08406
	2161	0.935334	0.853802	0.935747	0.940351	0.848147	0.776152	0.922708	1.09588
	2161.1	0.94632	0.874763	0.953311	0.958046	0.862812	0.781049	0.977605	0.830259
	2161.2	0.950733	0.879217	0.97077	0.960036	0.877389	0.808756	0.959037	0.58127
	2161.3	0.944213	0.903972	0.988263	0.988756	0.891991	0.838634	0.991588	0.959817
	2161.4	0.956555	0.886559	1.0057	0.970024	0.897983	0.868423	0.888165	0.837565
	2161.5	0.977093	0.882542	1.0232	0.968454	0.903993	0.898302	0.840217	0.9042
	2161.6	0.960557	0.934622	1.0104	0.969874	0.910004	0.92818	1.06519	1.12198
	2161.7	0.980047	0.902796	0.997593	0.983984	0.916014	0.950053	0.890637	1.19631
	2161.8	0.9712	0.925019	0.984905	1.01079	0.92197	0.97095	0.973225	1.20066
	2161.9	0.989438	0.925948	0.972077	0.992368	0.936756	0.992079	0.981649	1.10517
	2162	0.991891	0.921793	0.959274	0.992634	0.951546	1.01317	0.942406	1.05861
	2162.1	0.996957	0.933221	0.963927	0.968052	0.966337	1.03425	1.01104	0.531936
	2162.2	0.975939	0.909561	0.968556	0.987216	0.981054	1.05183	0.834445	0.753784
	2162.3	0.992307	0.928404	0.973209	1.03183	0.995845	1.06916	0.856945	0.704573
	2162.4	0.9963	0.93881	0.977871	1.00733	1.0115	1.08652	0.894728	0.419257
	2162.5	0.999639	0.929452	0.982505	1.01741	1.02705	1.10377	0.77809	0.814155
	2162.6	1.02586	0.94499	0.992351	1.03436	1.04271	1.12114	0.795958	0.862602
	2162.7	1.00312	0.97541	1.00213	1.01467	1.05825	1.12194	0.907986	0.972579
	2162.8	0.996986	0.983027	1.01198	1.02653	1.0739	1.12118	0.903425	0.848448
	2162.9	1.0431	0.990944	1.02176	1.00278	1.09166	1.12041	0.925997	0.73047
	2163	1.01679	0.989113	1.03163	1.02873	1.10956	1.11965	0.873932	0.598993
	2163.1	1.01771	0.945679	1.02049	1.01023	1.12733	1.11889	0.651622	0.537779
	2163.2	1.01022	0.962164	1.00933	1.01797	1.14511	1.11424	0.691678	0.743368
	2163.3	1.03101	1.01361	0.998093	1.01413	1.16301	1.10915	0.908219	0.983299
	2163.4	1.01353	1.01652	0.986941	1.03141	1.17533	1.1041	0.888636	0.996712
	2163.5	1.02048	1.04683	0.975777	1.0365	1.18766	1.09905	0.994732	1.26668
	2163.6	1.03285	0.98593	0.98761	1.03777	1.2	1.09399	0.679543	1.18488
	2163.7	1.03894	1.01598	0.999432	1.0377	1.21231	1.08436	0.810288	1.02496
	2163.8	1.04419	1.03564	1.01126	1.03826	1.22463	1.07425	0.895379	0.845755
	2163.9	1.04004	0.97536	1.02312	1.04774	1.22242	1.06412	0.591086	0.729146
	2164	1.07153	1.0084	1.03494	1.038	1.22022	1.05402	0.734125	1.02637
	2164.1	1.04716	1.05232	1.0452	1.05563	1.21801	1.04389	0.92584	1.14234
	2164.2	1.0452	1.04266	1.05545	1.07491	1.2158	1.03557	0.863816	1.18443
	2164.3	1.05741	1.02909	1.06571	1.05961	1.21359	1.02742	0.806595	1.21356
	2164.4	1.07449	1.0568	1.07597	1.0589	1.21645	1.01927	0.953678	0.963829
	2164.5	1.05531	1.05059	1.08622	1.05069	1.21932	1.01112	0.941626	0.718427
	2164.6	1.08799	1.0119	1.07779	1.08243	1.22219	1.00296	0.728324	0.837546
	2164.7	1.0846	1.02292	1.06943	1.08552	1.22504	1.01126	0.802199	0.412624
	2164.8	1.08155	1.03872	1.06102	1.06129	1.22791	1.0212	0.872167	0.76742
	2164.9	1.07548	1.00878	1.05258	1.05961	1.23066	1.03116	0.702709	1.09258
	2165	1.07847	1.06	1.0442	1.06489	1.23339	1.04106	0.943085	0.891473
	2165.1	1.09446	1.09427	1.06233	1.06232	1.23613	1.05102	1.07646	1.1411
	2165.2	1.0903	1.06696	1.08047	1.07286	1.23888	1.05621	0.926401	0.950946
	2165.3	1.1042	1.09222	1.09848	1.08191	1.24161	1.06092	1.03414	0.824
	2165.4	1.12433	1.08026	1.1165	1.07474	1.2359	1.06562	0.974451	0.864803
	2165.5	1.09234	1.11363	1.13464	1.0725	1.23016	1.07036	1.15494	0.673741
	2165.6	1.12482	1.05159	1.12197	1.10272	1.22444	1.07508	0.819348	1.29902
	2165.7	1.11479	1.10604	1.10923	1.12446	1.21869	1.07028	1.0934	1.22047
	2165.8	1.12395	1.12004	1.09661	1.10353	1.21308	1.06459	1.18241	1.35173
	2165.9	1.1362	1.1199	1.08394	1.11402	1.2248	1.05888	1.18331	1.22974
	2166	1.13202	1.09838	1.07131	1.12759	1.23649	1.05318	1.07174	0.995423
	2166.1	1.12524	1.09074	1.07614	1.12628	1.24832	1.04742	1.01614	0.939173
	2166.2	1.13648	1.13101	1.08092	1.12991	1.26005	1.05507	1.19328	0.700101
	2166.3	1.14746	1.11843	1.0857	1.12805	1.27176	1.06391	1.09109	0.994103
	2166.4	1.17063	1.09198	1.09048	1.11619	1.2711	1.07276	0.960087	0.816856
	2166.5	1.14796	1.14629	1.09527	1.14806	1.27044	1.08162	1.16825	1.1864
	2166.6	1.16732	1.131	1.10738	1.16227	1.26978	1.09047	1.07515	1.19237
	2166.7	1.14936	1.18337	1.1195	1.15441	1.26912	1.09775	1.33155	1.09798
	2166.8	1.15552	1.12232	1.13162	1.15268	1.26846	1.10487	1.02722	1.16046
	2166.9	1.1711	1.16568	1.14375	1.15357	1.27167	1.112	1.23492	1.02556
	2167	1.17423	1.13469	1.15588	1.15284	1.27489	1.11912	1.09332	0.699288
	2167.1	1.1592	1.11877	1.15103	1.15295	1.27809	1.1262	1.0176	0.496775
	2167.2	1.17227	1.18001	1.14614	1.15368	1.28131	1.13746	1.27739	0.98321
	2167.3	1.17273	1.15168	1.14124	1.16309	1.28453	1.14919	1.13221	0.820492
	2167.4	1.18769	1.16968	1.13635	1.16072	1.288	1.16089	1.19653	1.0616
	2167.5	1.19339	1.19041	1.13148	1.1654	1.29145	1.17255	1.2653	1.39241
	2167.6	1.19896	1.18446	1.13577	1.17641	1.29492	1.18428	1.23442	1.13812
	2167.7	1.1912	1.15476	1.14007	1.17275	1.29839	1.18604	1.1004	0.926248
	2167.8	1.19973	1.15236	1.14432	1.15999	1.30183	1.18686	1.07996	1.28414
	2167.9	1.20012	1.23039	1.14862	1.20372	1.29571	1.18768	1.45415	0.960858
	2168	1.20906	1.2309	1.15289	1.18645	1.28962	1.18849	1.4677	1.12199
	2168.1	1.21307	1.20028	1.1724	1.17092	1.2835	1.18932	1.33295	1.10944
	2168.2	1.21901	1.20584	1.19179	1.18552	1.27741	1.1992	1.32632	1.41281
	2168.3	1.18183	1.18937	1.21121	1.1958	1.27132	1.20997	1.19603	1.83203
	2168.4	1.20423	1.27595	1.23078	1.22135	1.28404	1.22082	1.58724	1.35043
	2168.5	1.20985	1.19675	1.25016	1.21313	1.29668	1.23157	1.17858	1.12845
	2168.6	1.22406	1.18147	1.24725	1.19665	1.30935	1.24234	1.08498	0.948585
	2168.7	1.21486	1.22344	1.24435	1.20763	1.32201	1.24731	1.26388	0.711438
	2168.8	1.19783	1.2265	1.24142	1.19474	1.33476	1.25172	1.26653	0.850654
	2168.9	1.21485	1.20749	1.23851	1.19756	1.32724	1.2561	1.16629	1.1061
	2169	1.21021	1.21985	1.2356	1.19894	1.3197	1.2605	1.21947	1.61153
	2169.1	1.22556	1.17622	1.22471	1.18794	1.31218	1.26488	1.06054	1.27862
	2169.2	1.22293	1.2014	1.21379	1.20059	1.30464	1.26972	1.20797	1.13026
	2169.3	1.21399	1.21771	1.20291	1.20325	1.29712	1.27458	1.30733	1.05975
	2169.4	1.2309	1.25236	1.192	1.17775	1.30105	1.27946	1.50672	0.9062
	2169.5	1.20968	1.24946	1.18108	1.18381	1.30501	1.28434	1.48482	0.974431
	2169.6	1.20236	1.29288	1.16939	1.22113	1.30898	1.28922	1.66737	1.00003
	2169.7	1.2115	1.24893	1.15778	1.18922	1.31291	1.27989	1.461	1.2981
	2169.8	1.21428	1.20057	1.14609	1.17528	1.31687	1.26908	1.23858	1.40505
	2169.9	1.20301	1.22029	1.1344	1.17627	1.30789	1.25827	1.35161	1.37761
	2170	1.20468	1.19238	1.12268	1.2115	1.29884	1.24743	1.20479	1.58478
	2170.25	1.19502	1.23214	1.1267	1.18557	1.27631	1.23401	1.47743	1.4228
	2170.5	1.20069	1.13339	1.13073	1.1616	1.26145	1.23107	1.09039	0.888247
	2170.75	1.17893	1.14765	1.09883	1.17951	1.24858	1.22383	1.19348	0.782285
	2171	1.16621	1.15667	1.06691	1.17424	1.25355	1.21323	1.22254	1.16803
	2171.25	1.16468	1.1801	1.08818	1.15935	1.263	1.18871	1.31639	1.27599
	2171.5	1.17317	1.13618	1.10939	1.15884	1.2409	1.15352	1.13595	1.33033
	2171.75	1.1774	1.10521	1.08464	1.13628	1.21086	1.14088	1.07999	1.40182
	2172	1.13149	1.10879	1.06	1.13424	1.20032	1.14567	1.17076	1.0212
	2172.25	1.12975	1.10518	1.0484	1.09288	1.19462	1.13473	1.21819	0.675988
	2172.5	1.12429	1.08772	1.03677	1.12525	1.18684	1.11155	1.10657	1.05743
	2172.75	1.11692	1.13159	1.02309	1.08107	1.17855	1.10875	1.37531	1.14168
	2173	1.13514	1.01413	1.00935	1.07571	1.15939	1.12174	0.877912	0.727491
	2173.25	1.10305	1.07299	0.996603	1.06272	1.13762	1.11244	1.21132	1.10707
	2173.5	1.09117	1.06276	0.983775	1.07731	1.12679	1.08569	1.16123	1.58387
	2173.75	1.0637	1.01338	0.984957	1.04183	1.11875	1.08012	0.963034	1.34961
	2174	1.06628	0.985606	0.986138	1.02519	1.10036	1.09088	0.885775	1.08654
	2174.25	1.04805	0.967697	0.922997	1.013	1.07938	1.0849	0.914305	0.865349
	2174.5	1.06215	1.0187	0.859855	1.00195	1.05946	1.06597	1.25225	1.121
	2174.75	1.02174	0.993677	0.86796	0.992053	1.03985	1.05349	1.17764	0.944463
	2175	1.02247	0.984378	0.8761	0.997567	1.0347	1.04597	1.13424	0.995866
	2175.25	0.995352	0.956139	0.822827	0.958344	1.03324	1.02726	1.03395	1.59083
	2175.5	0.996609	0.922033	0.769426	0.938962	1.02627	0.999817	0.94788	1.36785
	2175.75	0.992527	0.920364	0.783857	0.940731	1.01795	0.985034	0.993051	0.874246
	2176	0.970481	0.896175	0.798352	0.916459	0.996937	0.979982	0.932149	0.44377
	2176.25	0.981105	0.914207	0.802856	0.908733	0.972789	0.972624	1.03075	1.06383
	2176.5	0.951195	0.878386	0.807364	0.901977	0.958922	0.963465	0.924215	0.76317
	2176.75	0.971546	0.886147	0.779268	0.896948	0.94762	0.952676	0.990776	0.963527
	2177	0.933611	0.874662	0.75124	0.86965	0.953877	0.940664	0.942799	1.28311
	2177.25	0.936381	0.831945	0.740434	0.871807	0.964511	0.927614	0.725562	1.33605
	2177.5	0.945204	0.829906	0.729646	0.84606	0.956243	0.913815	0.772392	1.04248
	2177.75	0.93484	0.847902	0.717673	0.856997	0.943248	0.904863	0.911652	0.646584
	2178	0.895	0.875516	0.705719	0.823564	0.947149	0.899668	1.07621	0.726154
	2178.25	0.920624	0.892802	0.685727	0.839401	0.955255	0.900661	1.14408	0.83393
	2178.5	0.914744	0.86214	0.665783	0.826149	0.956721	0.906421	0.986746	0.981267
	2178.75	0.906074	0.82709	0.697851	0.820789	0.956539	0.901493	0.790385	1.0952
	2179	0.895829	0.847468	0.729971	0.843942	0.948688	0.888271	0.87453	1.28757
	2179.25	0.89477	0.864919	0.673858	0.832999	0.938901	0.881573	1.03266	1.03961
	2179.5	0.902521	0.834779	0.617969	0.82509	0.943167	0.879918	0.952519	0.666674
	2179.75	0.875427	0.845884	0.616731	0.806105	0.950918	0.876393	1.01572	0.604341
	2180	0.913563	0.836722	0.615493	0.809819	0.945064	0.871425	0.949776	0.954795
	2180.25	0.885681	0.816569	0.644636	0.803489	0.935801	0.864067	0.867319	0.947014
	2180.5	0.906744	0.850882	0.67371	0.800148	0.931731	0.85489	1.03154	0.8981
	2180.75	0.87739	0.828718	0.687016	0.796796	0.928933	0.852824	0.895658	1.1213
	2181	0.889641	0.817752	0.7003	0.79345	0.92918	0.856254	0.84099	1.20284
	2181.25	0.879551	0.811388	0.663008	0.788363	0.930187	0.859103	0.849728	0.864748
	2181.5	0.873475	0.833311	0.625776	0.782124	0.940355	0.861497	0.971983	0.498666
	2181.75	0.882836	0.798405	0.624457	0.775866	0.952833	0.858464	0.779017	0.753597
	2182	0.87519	0.794786	0.623142	0.769622	0.930173	0.851264	0.803997	0.958795
	2182.25	0.893273	0.743455	0.609369	0.767359	0.898746	0.847606	0.637888	0.975169
	2182.5	0.885372	0.830382	0.595596	0.767736	0.900711	0.846692	1.05564	1.32185
	2182.75	0.890426	0.808568	0.606135	0.768113	0.911046	0.846654	0.916198	1.25532
	2183	0.870544	0.770872	0.616631	0.768489	0.908783	0.84729	0.744377	0.762679
	2183.25	0.89298	0.823994	0.624967	0.771479	0.903401	0.848887	1.01468	0.612079
	2183.5	0.887652	0.777366	0.633303	0.776215	0.906594	0.851225	0.770046	0.741055
	2183.75	0.883165	0.812508	0.62927	0.780954	0.911934	0.850452	0.898631	1.12752
	2184	0.890988	0.810564	0.625251	0.785677	0.910064	0.847287	0.912107	0.83383
	2184.25	0.87453	0.786521	0.599208	0.786291	0.906401	0.850436	0.842175	0.662119
	2184.5	0.891186	0.818245	0.573258	0.784151	0.903885	0.858427	0.981915	1.32036
	2184.75	0.886907	0.787811	0.608853	0.782008	0.901647	0.870191	0.832654	0.862357
	2185	0.903816	0.81282	0.644462	0.779864	0.901643	0.884865	0.915694	0.879352
	2185.25	0.891827	0.7901	0.629114	0.782507	0.9022	0.880028	0.827399	0.628576
	2185.5	0.90511	0.749157	0.613748	0.788332	0.891017	0.860072	0.663383	0.798555
	2185.75	0.889863	0.772067	0.614086	0.794155	0.876919	0.854305	0.794665	0.892433
	2186	0.889309	0.830102	0.614424	0.799992	0.880134	0.85953	1.07163	0.98203
	2186.25	0.913016	0.761111	0.585037	0.802942	0.887703	0.867363	0.708592	1.48229
	2186.5	0.894634	0.75991	0.555615	0.80398	0.902613	0.877221	0.690598	1.09827
	2186.75	0.901313	0.805649	0.592491	0.805015	0.919321	0.881247	0.882788	0.548308
	2187	0.902702	0.809242	0.629381	0.80605	0.910011	0.880778	0.881977	0.874799
	2187.25	0.907719	0.85026	0.602985	0.803057	0.894195	0.874202	1.14179	0.799923
	2187.5	0.905395	0.81918	0.576684	0.797388	0.904444	0.862953	0.994227	0.88128
	2187.75	0.908716	0.826655	0.610359	0.791692	0.921185	0.863223	0.969625	1.04221
	2188	0.907583	0.819517	0.643939	0.786013	0.910612	0.872385	0.910456	1.23173
	2188.25	0.900765	0.801541	0.653883	0.782906	0.893243	0.87341	0.86295	1.01536
	2188.5	0.916952	0.811991	0.663836	0.781531	0.897403	0.868139	0.932929	0.755577
	2188.75	0.894194	0.755782	0.645677	0.780155	0.906971	0.869187	0.646988	0.844883
	2189	0.894427	0.834658	0.627562	0.778784	0.904052	0.875099	1.03671	0.798247
	2189.25	0.907148	0.776457	0.644784	0.783075	0.898043	0.876809	0.753437	0.880848
	2189.5	0.898697	0.745949	0.662028	0.791147	0.897673	0.875263	0.582211	1.1046
	2189.75	0.916392	0.807624	0.656886	0.799229	0.898716	0.886347	0.86252	1.16565
	2190	0.917868	0.844007	0.651746	0.807307	0.900716	0.907169	1.00916	1.38569
	2190.25	0.910955	0.797937	0.661836	0.807915	0.902952	0.909836	0.809085	0.773731
	2190.5	0.908322	0.794439	0.671951	0.80351	0.896361	0.898446	0.817059	0.639837
	2190.75	0.917674	0.762641	0.670861	0.799111	0.887556	0.898672	0.678449	0.738864
	2191	0.899519	0.847447	0.669774	0.794725	0.895215	0.907844	1.05966	0.965836
	2191.25	0.913252	0.825328	0.666828	0.792951	0.906984	0.913345	0.933135	0.89103
	2191.5	0.927317	0.797715	0.663881	0.792944	0.895786	0.915983	0.804567	1.26811
	2191.75	0.907393	0.785726	0.662208	0.792938	0.878845	0.918339	0.791308	1.27766
	2192	0.914139	0.781409	0.660532	0.792931	0.883223	0.920486	0.785066	0.925981
	2192.25	0.925674	0.845914	0.687037	0.795861	0.892943	0.921643	1.04168	0.923085
	2192.5	0.948882	0.805511	0.713499	0.800737	0.900678	0.922034	0.809118	0.735236
	2192.75	0.910503	0.844615	0.688877	0.805628	0.907948	0.928937	0.988423	0.983315
	2193	0.924448	0.80792	0.664313	0.810508	0.901379	0.940827	0.841456	1.05235
	2193.25	0.922417	0.80301	0.687247	0.812136	0.891361	0.943855	0.825428	1.00983
	2193.5	0.922343	0.839738	0.71018	0.811589	0.903082	0.940025	0.929824	1.53413
	2193.75	0.931991	0.85204	0.714927	0.811041	0.920252	0.93862	0.958338	1.25744
	2194	0.928776	0.882919	0.719667	0.810494	0.917789	0.939089	1.13523	0.766965
	2194.25	0.931398	0.807438	0.714679	0.810164	0.910443	0.946513	0.790846	0.882825
	2194.5	0.933239	0.815374	0.709693	0.809979	0.910471	0.959315	0.849192	0.646761
	2194.75	0.936197	0.858823	0.725007	0.809793	0.912336	0.969184	1.01442	1.06723
	2195	0.929766	0.851474	0.740315	0.809608	0.919735	0.976762	0.944201	1.04302
	2195.25	0.937501	0.82396	0.747614	0.810861	0.928533	0.97958	0.759222	1.53882
	2195.5	0.939928	0.847416	0.75489	0.81306	0.925505	0.978728	0.895402	1.12889
	2195.75	0.935914	0.861336	0.753715	0.815261	0.919539	0.974131	1.00078	0.707856
	2196	0.920359	0.854323	0.752539	0.817465	0.920367	0.966621	0.967966	0.839037
	2196.25	0.943975	0.858646	0.743426	0.820776	0.922907	0.976056	0.976794	0.908292
	2196.5	0.950537	0.849789	0.734343	0.824813	0.928533	0.998504	0.90407	1.08405
	2196.75	0.949064	0.833039	0.732136	0.828849	0.934926	1.00397	0.805983	1.17854
	2197	0.945162	0.844218	0.729915	0.83291	0.931512	0.996211	0.86418	1.31096
	2197.25	0.936687	0.832218	0.737292	0.836306	0.925612	0.996989	0.82912	1.02295
	2197.5	0.941966	0.878143	0.744648	0.839267	0.935258	1.00432	1.04668	0.58856
	2197.75	0.952668	0.890236	0.760965	0.842241	0.948788	1.00704	1.04818	0.754727
	2198	0.960614	0.856875	0.77723	0.845205	0.953923	1.00619	0.841657	0.970418
	2198.25	0.949884	0.871979	0.785173	0.847029	0.95699	1.00112	0.918283	0.827539
	2198.5	0.961546	0.842487	0.793126	0.848084	0.948614	0.99278	0.773745	1.22211
	2198.75	0.947204	0.878704	0.80506	0.84914	0.937362	0.988323	0.949232	1.42968
	2199	0.9518	0.893855	0.816998	0.850197	0.941445	0.986872	1.0173	1.2371
	2199.25	0.95695	0.875996	0.804999	0.850811	0.949372	0.987592	0.934239	0.929875
	2199.5	0.95267	0.868285	0.792948	0.851134	0.945874	0.990003	0.931906	0.523363
	2199.75	0.951761	0.865303	0.796871	0.851456	0.93949	0.995685	0.906749	0.989245
	2200	0.976097	0.880543	0.800778	0.851777	0.947943	1.00387	0.973193	0.925799
	2200.5	0.954995	0.909062	0.8196	0.845082	0.972254	0.997904	1.0219	1.45187
	2201	0.96556	0.911246	0.838366	0.836572	0.987951	0.985741	1.00028	1.15568
	2201.5	0.967492	0.932892	0.844863	0.854938	0.99086	0.989737	1.08462	1.09669
	2202	0.971517	0.89822	0.851358	0.879978	0.99606	0.998237	0.899627	0.954502
	2202.5	0.982075	0.937187	0.857978	0.871297	1.0047	0.999558	1.08627	0.668025
	2203	0.970926	0.909664	0.864592	0.85419	1.00988	0.998877	0.939106	0.754285
	2203.5	0.981528	0.916269	0.878803	0.865831	1.00989	0.997775	0.916479	1.43115
	2204	0.980217	0.913755	0.893009	0.884663	1.0046	0.996556	0.907423	1.26766
	2204.5	0.965718	0.925868	0.900401	0.886334	0.991385	0.998686	1.01633	0.720184
	2205	0.983423	0.90547	0.907803	0.883733	0.988348	1.00175	0.891923	1.23665
	2205.5	0.993692	0.943721	0.92098	0.884584	1.00061	1.00604	1.06313	0.780014
	2206	0.995519	0.900723	0.934202	0.886302	1.00787	1.01069	0.82484	0.764918
	2206.5	0.993099	0.948328	0.935879	0.897291	1.00756	1.01218	1.0314	1.1474
	2207	0.990238	0.948752	0.937555	0.910563	1.01017	1.01279	1.00167	1.46669
	2207.5	0.998251	0.930127	0.984609	0.902463	1.01715	1.01579	0.879735	1.21004
	2208	1.01303	0.966656	1.0317	0.88898	1.02472	1.01946	1.02354	1.01995
	2208.5	0.996111	0.96041	1.01203	0.896494	1.03315	1.02475	0.971638	1.15083
	2209	1.00544	0.961207	0.992327	0.909247	1.03816	1.0305	0.993255	0.827705
	2209.5	1.00693	0.966245	1.00317	0.914404	1.03801	1.02999	1.00962	0.92921
	2210	0.999973	0.95578	1.01401	0.917664	1.03932	1.02773	0.928852	1.19745
	2210.5	1.02417	1.00567	1.04439	0.92427	1.04283	1.03559	1.14307	1.05359
	2211	1.011	0.986954	1.07475	0.931708	1.04906	1.04626	1.02058	0.810278
	2211.5	1.04821	1.02487	1.08397	0.937665	1.05938	1.04676	1.15862	0.9209
	2212	1.02362	1.01172	1.09318	0.94325	1.06824	1.04443	1.08721	0.646257
	2212.5	1.03167	1.08188	1.08021	0.942392	1.07494	1.06295	1.40963	0.916009
	2213	1.02908	1.05452	1.06725	0.93991	1.07846	1.08726	1.23274	1.70198
	2213.5	1.03093	1.01455	1.11083	0.950942	1.07723	1.09425	1.0309	1.25471
	2214	1.04024	1.0664	1.15438	0.965346	1.08268	1.0964	1.22431	1.20379
	2214.5	1.04831	1.01403	1.1604	0.967467	1.09816	1.10646	0.921061	1.15122
	2215	1.03345	1.07036	1.16643	0.966541	1.1065	1.11872	1.19348	0.874345
	2215.5	1.06284	1.02888	1.17138	0.962298	1.10415	1.12696	1.01181	0.741754
	2216	1.05047	1.03601	1.17634	0.957233	1.10698	1.13407	1.00268	1.34916
	2216.5	1.05467	1.08482	1.19013	0.960016	1.11757	1.15417	1.18158	1.56893
	2217	1.06255	1.02231	1.20395	0.964767	1.12128	1.17794	0.877092	1.13425
	2217.5	1.07115	1.05794	1.21696	0.966643	1.11463	1.17818	1.06632	1.0361
	2218	1.07322	1.06177	1.22997	0.9678	1.11748	1.17187	1.0705	0.983776
	2218.5	1.08449	1.03101	1.26865	0.96817	1.13458	1.17974	0.863538	0.757972
	2219	1.08609	1.12874	1.30732	0.968342	1.14081	1.19155	1.27319	0.972374
	2219.5	1.07595	1.08805	1.30089	0.98337	1.13075	1.19638	1.06789	1.29942
	2220	1.08035	1.0676	1.29446	1.00214	1.12067	1.19928	0.999348	1.30744

## Sheet: Figure 4b
Figure 4b	P K-edge XANES spectra for soil and P references
	Energy (eV)	Soil data	Soil fit	Fh-Porg	Hm-Porg	Hem-Pi	Kao-P
	2111.5	0.38106	-11.2823	0.404482	1.52894	0.830223	-1.22493
	2114	0.278557	-5.76489	0.523834	1.2854	0.715845	-1.11043
	2116.5	0.308294	-2.40057	0.322204	1.04187	0.601468	-0.946763
	2119	0.322677	-0.531713	0.341136	0.798287	0.487073	-0.731604
	2121.5	0.267645	0.168235	0.248458	0.554748	0.372695	-0.509779
	2124	0.239763	0.22039	0.152401	0.311189	0.258309	-0.309441
	2126.5	0.238234	0.0979891	0.104948	0.102044	0.16276	-0.175861
	2129	0.161396	0.107447	0.068386	0.152094	0.11752	-0.0807066
	2131.5	0.107445	0.0571852	0.0136523	0.0795727	0.0758684	-0.021899
	2134	0.0321147	0.0390081	-0.00545925	0.0823208	0.0311786	0.0127621
	2136.5	-0.0182744	0.0227727	0.0185997	0.0356441	0.0331624	0.0126488
	2139	0.0155435	0.0576397	-0.0186163	0.011411	0.0476607	0.0224115
	2141.5	-0.0224148	0.00276943	0.00160248	0.0147381	-0.00979299	-0.00340581
	2141.6	0.0201649	0.0107933	0.027667	0.0440516	-0.0500973	-0.00723051
	2141.7	-0.00111668	0.0206175	0.0104685	0.0483403	-0.00256824	-0.0129292
	2141.8	0.0460055	-0.013568	-0.0066272	-0.0125458	-0.0245796	-0.00235792
	2141.9	-0.0309808	0.0216954	0.0191066	0.0265788	0.0260786	-0.00553439
	2142	-0.0732384	-0.0142366	0.0447378	-0.0451557	-0.0341796	-0.0127909
	2142.1	-0.0314788	0.0347728	0.0238691	0.0464501	0.0239713	-0.0142993
	2142.2	-0.014245	-0.00953159	0.00279082	-0.007394	-0.0275065	0.000805135
	2142.3	0.0215584	-0.0249987	-0.0205448	-0.0771379	0.0553805	0.00453585
	2142.4	-0.01738	-0.0281254	-0.0439037	-0.0231889	-0.020778	-0.0187684
	2142.5	-0.0256217	-0.00231514	0.0179971	-0.0194986	0.00783368	0.00127256
	2142.6	0.038344	0.000356753	0.0797742	-0.064875	0.0084875	-0.0068391
	2142.7	0.029331	0.014279	0.0864727	-0.0357472	-0.0158401	-0.00781561
	2142.8	0.0464226	0.0613818	0.0931512	0.0548141	0.0483853	0.00313191
	2142.9	0.0340884	-0.0102775	0.0429284	-0.0398597	-0.0128697	-0.00714425
	2143	0.0551597	0.0111462	-0.00729444	0.0233403	0.0166953	-0.0055291
	2143.1	-0.0584982	0.0183504	0.0378955	0.0276759	-0.00548961	-0.00730061
	2143.2	0.00960679	0.0143023	0.0828598	-0.00965657	-0.023572	0.00994931
	2143.3	-0.00317393	0.0311062	0.0535453	0.00414276	0.033749	0.000487855
	2143.4	-0.0238345	0.00576175	0.0241723	-0.00771764	0.00783784	-0.0101486
	2143.5	-0.0110969	0.0148405	0.00823745	0.0361314	0.0108317	-0.00528717
	2143.6	-0.00203741	0.0054965	-0.00763378	0.0030283	0.0241679	-0.0018385
	2143.7	-0.000614039	0.0022012	0.0128174	0.0242486	-0.0431584	0.00305938
	2143.8	0.0306916	-0.0108807	0.0331259	-0.0462832	-0.0103938	0.00138292
	2143.9	-0.0531192	-0.000536655	0.0237854	-0.0175674	0.00101647	0.000586296
	2144	-0.0193422	0.0116781	0.0144822	0.0119968	0.0107772	-0.00147786
	2144.1	0.038096	0.0259624	0.0509396	0.0625573	-0.0441908	-0.00460832
	2144.2	-0.0156586	0.00951559	0.0877631	-0.0104722	-0.0428382	-0.00384636
	2144.3	0.0444374	0.00860702	0.0786408	-0.0160385	-0.0373406	-0.00688231
	2144.4	-0.0117779	-0.00197202	0.0695276	-0.0648901	0.011159	-0.00877262
	2144.5	0.0326087	0.0171398	0.0712309	-0.00169794	-0.00388505	0.00536779
	2144.6	0.0500343	0.0329351	0.0729512	0.0228206	0.0123548	-0.00751781
	2144.7	0.0744431	0.0108726	0.0744361	-0.0182448	-0.026358	0.00474427
	2144.8	-0.0130202	0.00842067	0.075924	0.000362169	-0.0483604	-0.0103848
	2144.9	0.0188334	0.0281376	0.032629	0.0218322	0.0425262	-0.000351849
	2145	-0.0109976	-0.018665	-0.0107961	0.00499833	-0.0647095	0.00714236
	2145.1	-0.0084705	-0.0171915	0.0126909	-0.00801323	-0.0551049	0.00136535
	2145.2	-0.022647	0.00527431	0.0360138	-0.0219027	0.0114683	0.00131153
	2145.3	-0.0210564	-0.00542185	0.0396042	-0.0624365	0.0180245	-0.00322295
	2145.4	-0.0435884	0.0119039	0.0431947	0.0179061	-0.0272395	0.000246504
	2145.5	-0.0311523	0.00936522	0.0401023	-0.0134676	0.0121042	-0.00792042
	2145.6	0.00589941	0.00512932	0.037016	0.0086848	-0.0329144	0.00250622
	2145.7	0.0148029	0.0232483	0.0377799	0.0339561	0.00151569	0.00211166
	2145.8	-0.0096088	0.0157918	0.0385485	-0.0198741	0.0437534	0.00461745
	2145.9	0.0155867	0.0545708	0.0554978	0.07156	0.0373789	0.00844218
	2146	0.0175111	0.0292684	0.0726347	0.0312999	-0.0140599	0.00230607
	2146.1	-0.0201939	0.0302304	0.0585843	0.0342699	-0.0101821	0.0112872
	2146.2	-0.0290317	0.0121168	0.0444493	-0.00550123	0.00483096	0.000139183
	2146.3	-0.0258625	0.0128379	0.0270678	-0.00819874	0.0361795	0.0213436
	2146.4	-0.0218657	0.00577063	0.00970364	-0.00311332	0.0129929	0.0131737
	2146.5	0.0105521	0.00819221	0.0432414	-0.00958831	0.00232684	0.00931911
	2146.6	0.021677	0.0468666	0.076579	0.0270519	0.0497235	0.0152754
	2146.7	-0.016226	0.0343706	0.088295	-0.00174065	0.0216431	0.00383453
	2146.8	0.0413653	0.0535137	0.0999993	0.0395796	0.0320859	0.0131948
	2146.9	-0.00798918	0.0626734	0.0825559	0.0775551	0.0345844	0.00321396
	2147	0.02272	0.0597897	0.0650776	0.0381884	0.0927312	0.0197243
	2147.1	0.074881	0.0491568	0.0871666	0.0535957	0.0233418	0.00884298
	2147.2	-0.0332932	0.0593537	0.109322	0.0269348	0.0596614	0.0223145
	2147.3	0.0275973	0.0861069	0.144274	0.0828244	0.0319517	0.0241699
	2147.4	0.0260327	0.0913303	0.179227	0.0218699	0.108242	0.0293573
	2147.5	0.0686518	0.127511	0.163272	0.137046	0.0957113	0.0209371
	2147.6	-0.000987295	0.12252	0.147317	0.144244	0.0857507	0.0255674
	2147.7	0.0865004	0.104817	0.168496	0.0449548	0.144521	0.0280584
	2147.8	0.0327991	0.105721	0.18957	0.082807	0.0656073	0.0247722
	2147.9	0.0198205	0.152712	0.203956	0.122727	0.157635	0.045943
	2148	0.0239536	0.158902	0.218371	0.121735	0.174128	0.0284764
	2148.1	0.00132493	0.169495	0.219853	0.154572	0.15851	0.0496133
	2148.2	0.00357763	0.14256	0.221345	0.105824	0.13025	0.0493506
	2148.3	0.101457	0.157852	0.220094	0.103612	0.19633	0.0534742
	2148.4	0.113541	0.154959	0.218831	0.0944873	0.194437	0.0458367
	2148.5	0.104043	0.207224	0.253605	0.177273	0.234935	0.0542482
	2148.6	0.160451	0.189675	0.288379	0.139105	0.182551	0.0629811
	2148.7	0.0445056	0.201448	0.308668	0.155942	0.176125	0.0681179
	2148.8	0.123055	0.249671	0.328796	0.200297	0.271093	0.0761819
	2148.9	0.113988	0.253137	0.343956	0.225403	0.227351	0.0805278
	2149	0.0597206	0.277887	0.359115	0.267459	0.244499	0.0999532
	2149.1	0.144815	0.221852	0.348247	0.160238	0.19929	0.0977627
	2149.2	0.153482	0.306405	0.33727	0.334936	0.273567	0.124407
	2149.3	0.192255	0.27652	0.350797	0.271705	0.249341	0.132538
	2149.4	0.181164	0.28208	0.364351	0.245998	0.276223	0.149191
	2149.5	0.201314	0.305798	0.404246	0.28086	0.261506	0.175223
	2149.6	0.187397	0.323047	0.444261	0.319628	0.230097	0.201535
	2149.7	0.333072	0.328309	0.448268	0.299563	0.274045	0.227499
	2149.8	0.270329	0.353568	0.452303	0.289118	0.363793	0.273138
	2149.9	0.291138	0.383381	0.526026	0.301387	0.383193	0.3106
	2150	0.327686	0.435179	0.599896	0.418298	0.31266	0.351709
	2150.1	0.36744	0.485688	0.680977	0.451752	0.364422	0.409134
	2150.2	0.441664	0.600668	0.762874	0.644683	0.408432	0.474191
	2150.3	0.468841	0.615581	0.895545	0.613406	0.348991	0.566419
	2150.4	0.546476	0.690722	1.02703	0.59752	0.493654	0.657908
	2150.5	0.739304	0.794625	1.11105	0.759147	0.544065	0.757251
	2150.6	0.840279	0.851108	1.1944	0.796115	0.589778	0.874411
	2150.7	0.954575	0.971581	1.35656	0.875907	0.737781	1.04525
	2150.8	1.14156	1.12492	1.51758	1.10599	0.761198	1.2054
	2150.9	1.29194	1.25368	1.72277	1.1746	0.911634	1.36218
	2151	1.38208	1.43072	1.92919	1.361	1.02912	1.55521
	2151.1	1.53699	1.60171	2.24453	1.48328	1.14373	1.76122
	2151.2	1.86929	1.85443	2.56018	1.75081	1.3004	1.94675
	2151.3	2.08269	2.07236	2.93893	1.96625	1.36261	2.17863
	2151.4	2.42245	2.38457	3.32109	2.27147	1.63193	2.38839
	2151.5	2.81131	2.66903	3.70286	2.50742	1.8953	2.65543
	2151.6	3.22609	3.09269	4.08502	2.99097	2.31829	2.9138
	2151.7	3.59766	3.45858	4.44124	3.33813	2.71675	3.18391
	2151.8	3.93446	3.76852	4.79745	3.57334	3.12894	3.461
	2151.9	4.30682	4.12447	4.98908	3.93984	3.6458	3.70567
	2152	4.5295	4.43407	5.18072	4.28481	4.08704	3.90218
	2152.1	4.741	4.65026	5.31652	4.42074	4.48172	4.08482
	2152.2	4.96228	4.84405	5.4541	4.66489	4.70789	4.24243
	2152.3	5.06168	4.98799	5.41515	4.82503	4.99929	4.37048
	2152.4	5.11651	4.97478	5.37605	4.71457	5.1751	4.38142
	2152.5	5.2239	5.01268	5.29215	4.83557	5.21356	4.36398
	2152.6	5.0879	4.97282	5.20749	4.77969	5.26985	4.29123
	2152.7	5.00874	4.83177	5.00696	4.62749	5.1943	4.16067
	2152.8	4.84846	4.71283	4.80783	4.56442	5.09307	3.98974
	2152.9	4.6667	4.52172	4.65563	4.31917	4.92834	3.77957
	2153	4.37042	4.29735	4.50465	4.07466	4.65046	3.56235
	2153.1	4.00235	4.10402	4.22403	3.97261	4.38646	3.30077
	2153.2	3.7109	3.7561	3.94058	3.58288	4.04392	3.03582
	2153.3	3.553	3.52449	3.61165	3.43315	3.82382	2.76008
	2153.4	3.20462	3.2074	3.28173	3.1661	3.40543	2.51242
	2153.5	2.90043	2.9408	3.07873	2.80509	3.19349	2.30798
	2153.6	2.53362	2.72976	2.87694	2.63647	2.89688	2.09945
	2153.7	2.39913	2.48072	2.61433	2.43791	2.56779	1.90322
	2153.8	2.10115	2.1801	2.35198	2.08847	2.26507	1.7695
	2153.9	1.93737	2.04859	2.15622	1.99943	2.16652	1.6149
	2154	1.66198	1.85256	1.96084	1.79894	1.93301	1.49066
	2154.1	1.56225	1.66908	1.83391	1.6083	1.69434	1.39888
	2154.2	1.43329	1.54379	1.70735	1.43678	1.60421	1.3415
	2154.3	1.39783	1.44577	1.61787	1.35709	1.46387	1.2556
	2154.4	1.2273	1.36392	1.5284	1.27567	1.38148	1.2222
	2154.5	1.14314	1.25319	1.43714	1.19922	1.21373	1.1629
	2154.6	1.05007	1.20021	1.34607	1.16543	1.14706	1.12333
	2154.7	1.02812	1.19106	1.36927	1.17079	1.08758	1.08287
	2154.8	0.941047	1.14562	1.39267	1.06863	1.04267	1.06797
	2154.9	1.04116	1.11941	1.30481	1.02127	1.09226	1.04415
	2155	1.02245	1.03143	1.21729	0.949894	0.983283	1.03058
	2155.1	0.875625	1.0168	1.18052	0.972439	0.961746	1.02623
	2155.2	0.919385	1.00215	1.14401	0.942651	0.966468	1.01609
	2155.3	0.834758	0.982306	1.15355	0.936853	0.895053	0.998855
	2155.4	0.853049	0.975733	1.16304	0.945349	0.846806	1.01321
	2155.5	0.875918	0.989569	1.14217	0.945671	0.908286	1.00629
	2155.6	0.808636	0.965577	1.12146	0.923854	0.884455	1.00828
	2155.7	0.854395	0.924347	1.0828	0.908028	0.805976	1.00382
	2155.8	0.847824	0.918526	1.04382	0.872054	0.864646	1.02411
	2155.9	0.853812	0.935477	1.05561	0.883031	0.903784	1.02306
	2156	0.774749	0.943934	1.06743	0.893303	0.903534	1.01882
	2156.1	0.827823	0.90726	1.06066	0.870726	0.803168	1.0356
	2156.2	0.789346	0.917749	1.05381	0.88614	0.831889	1.0226
	2156.3	0.927781	0.922313	1.05568	0.913064	0.808205	1.01312
	2156.4	0.868593	0.907427	1.05756	0.851705	0.836551	1.03342
	2156.5	0.786966	0.878778	1.04499	0.803154	0.822099	1.02359
	2156.6	0.823087	0.877568	1.0324	0.827958	0.790353	1.01516
	2156.7	0.794886	0.913534	1.06155	0.904423	0.778202	1.0165
	2156.8	0.835679	0.912414	1.09091	0.829043	0.851992	1.02757
	2156.9	0.833431	0.922446	1.04973	0.873273	0.866574	1.00721
	2157	0.912182	0.890796	1.00855	0.880238	0.789785	1.02219
	2157.1	0.88113	0.913031	1.00574	0.877185	0.889732	1.00355
	2157.2	0.843958	0.917964	1.00295	0.938625	0.818262	0.991728
	2157.3	0.856258	0.911869	0.997534	0.876992	0.883496	1.02003
	2157.4	0.839278	0.898547	0.992109	0.860762	0.866352	0.998363
	2157.5	0.854026	0.900142	1.01055	0.829948	0.902798	0.993569
	2157.6	0.810098	0.931544	1.02911	0.920957	0.862473	1.0057
	2157.7	0.890959	0.939569	1.04665	0.956751	0.818559	0.98646
	2157.8	0.869897	0.912443	1.06431	0.891467	0.797458	1.00138
	2157.9	0.898768	0.943653	1.04047	0.928098	0.876319	1.00432
	2158	0.840994	0.95042	1.01643	0.931817	0.933242	0.982473
	2158.1	0.957188	0.861321	1.00116	0.761944	0.875784	0.991433
	2158.2	0.950654	0.909221	0.985945	0.913013	0.839584	0.994599
	2158.3	0.880303	0.933641	1.02464	0.940814	0.843627	0.991657
	2158.4	0.944892	0.935822	1.06303	0.897196	0.877318	0.993224
	2158.5	0.859228	0.959029	1.02846	0.97189	0.886499	0.990738
	2158.6	0.823447	0.932101	0.993882	0.897432	0.93797	0.983972
	2158.7	0.869784	0.890016	0.992059	0.845548	0.866063	0.982175
	2158.8	0.867406	0.928993	0.990229	0.900669	0.928783	0.966636
	2158.9	0.797485	0.951398	0.972682	0.902959	1.01889	0.972188
	2159	0.932788	0.923073	0.955099	0.933991	0.899497	0.956781
	2159.1	0.89067	0.884092	0.95335	0.79603	0.969208	0.95243
	2159.2	0.942992	0.906468	0.951601	0.889206	0.907302	0.942901
	2159.3	0.855735	0.942448	1.00451	0.901166	0.957772	0.95435
	2159.4	0.900882	0.948131	1.05748	0.946143	0.870213	0.928822
	2159.5	0.883089	0.964248	1.02977	0.921326	0.982806	0.912098
	2159.6	0.942307	0.912825	1.00218	0.864068	0.917818	0.907011
	2159.7	0.934442	0.924955	0.992269	0.897576	0.931396	0.917139
	2159.8	0.846668	0.948913	0.98234	0.956184	0.944478	0.891314
	2159.9	0.888322	0.926277	0.972553	0.909814	0.934604	0.893601
	2160	0.958935	0.957714	0.962678	0.974518	0.971636	0.8922
	2160.1	0.801117	0.938412	0.955404	0.914151	0.996836	0.888887
	2160.2	0.927771	0.959073	0.948057	1.0188	0.932358	0.907022
	2160.3	0.877524	0.923364	0.940783	0.941913	0.918493	0.89497
	2160.4	0.921654	0.940036	0.933458	0.982623	0.928393	0.896564
	2160.5	0.950084	0.966953	0.926162	0.982688	1.02978	0.909048
	2160.6	0.920074	0.942523	0.928072	0.950811	0.990687	0.904982
	2160.7	0.876407	0.94022	0.930002	0.952044	0.978978	0.934041
	2160.8	0.853859	0.961257	0.931916	1.00361	0.982487	0.939692
	2160.9	0.966755	0.939808	0.933831	0.95352	0.968667	0.93945
	2161	0.886195	0.954934	0.935747	0.945047	1.01926	0.965271
	2161.1	0.914661	0.923632	0.953311	0.920308	0.920976	0.959551
	2161.2	0.928161	0.957746	0.97077	0.923771	1.01504	0.972053
	2161.3	0.895484	0.974736	0.988263	0.953747	1.01197	0.974023
	2161.4	0.908953	0.965221	1.0057	0.941132	0.977368	0.971584
	2161.5	0.800328	0.984802	1.0232	0.9649	1.0052	0.982989
	2161.6	0.934035	0.985202	1.0104	0.986686	0.98068	0.979256
	2161.7	0.935089	0.974278	0.997593	0.928478	1.03801	0.960976
	2161.8	0.958329	0.965682	0.984905	0.94542	0.999342	0.970804
	2161.9	0.966828	0.966385	0.972077	0.962684	0.997746	0.961839
	2162	0.9808	0.970451	0.959274	1.01121	0.959689	0.959649
	2162.1	0.975951	0.951805	0.963927	0.97337	0.952526	0.951871
	2162.2	0.925963	0.970027	0.968556	1.00772	0.972963	0.937874
	2162.3	0.939833	0.960111	0.973209	0.951413	1.00952	0.93488
	2162.4	0.920767	0.971273	0.977871	0.990252	0.986551	0.926963
	2162.5	0.903952	0.964533	0.982505	0.976743	0.967958	0.920058
	2162.6	0.968014	0.98386	0.992351	1.01961	0.965401	0.904315
	2162.7	0.99921	0.966733	1.00213	0.959135	0.972136	0.903014
	2162.8	0.94485	0.978736	1.01198	1.00892	0.936228	0.88796
	2162.9	0.972379	1.00444	1.02176	1.0162	1.01608	0.863037
	2163	0.939892	1.00595	1.03163	1.02905	1.00372	0.860202
	2163.1	0.979166	1.00991	1.02049	1.03355	1.01826	0.871302
	2163.2	0.92565	0.971683	1.00933	0.989908	0.954399	0.866312
	2163.3	0.896512	0.991638	0.998093	0.987918	1.04852	0.848533
	2163.4	0.935439	1.01322	0.986941	1.00416	1.11812	0.848499
	2163.5	0.956624	1.01174	0.975777	1.04677	1.06124	0.8471
	2163.6	0.915712	0.959976	0.98761	0.943903	1.01625	0.837731
	2163.7	0.969974	0.978274	0.999432	1.02424	0.962729	0.83377
	2163.8	0.943238	0.98627	1.01126	0.949327	1.08111	0.836981
	2163.9	0.972895	1.01385	1.02312	1.01813	1.06825	0.832716
	2164	1.01516	1.02758	1.03494	1.06773	1.03012	0.829287
	2164.1	0.977559	1.03946	1.0452	1.03622	1.09691	0.837221
	2164.2	0.950828	1.06198	1.05545	1.07997	1.10024	0.843638
	2164.3	1.02754	1.02621	1.06571	1.01762	1.04423	0.843176
	2164.4	1.05891	1.05943	1.07597	1.07803	1.07298	0.852199
	2164.5	1.03233	1.06111	1.08622	1.10152	1.04751	0.851311
	2164.6	0.96319	1.01395	1.07779	0.942951	1.10684	0.845446
	2164.7	0.943165	1.03436	1.06943	1.04087	1.05891	0.843984
	2164.8	1.03303	1.03596	1.06102	1.04234	1.07182	0.872449
	2164.9	1.00795	1.06174	1.05258	1.09901	1.09605	0.869079
	2165	0.965772	1.04	1.0442	1.05785	1.0725	0.871928
	2165.1	0.98845	1.06765	1.06233	1.0826	1.12157	0.891329
	2165.2	0.929901	1.06711	1.08047	1.07354	1.11001	0.888033
	2165.3	1.07	1.05142	1.09848	1.02248	1.09729	0.898175
	2165.4	1.04835	1.0655	1.1165	1.04528	1.09319	0.910978
	2165.5	1.00662	1.10496	1.13464	1.12007	1.11708	0.933488
	2165.6	1.02969	1.08685	1.12197	1.08216	1.10588	0.932552
	2165.7	1.05023	1.08057	1.10923	1.05931	1.12413	0.953146
	2165.8	1.02043	1.07638	1.09661	1.09313	1.07694	0.972396
	2165.9	1.10812	1.07754	1.08394	1.08246	1.11176	0.993698
	2166	1.00565	1.04975	1.07131	1.00507	1.13345	0.992968
	2166.1	1.10244	1.06708	1.07614	1.08274	1.08842	1.03763
	2166.2	1.1032	1.05491	1.08092	1.04321	1.10002	1.02915
	2166.3	1.10867	1.07779	1.0857	1.09051	1.10559	1.06271
	2166.4	1.0875	1.12588	1.09048	1.20698	1.1059	1.0722
	2166.5	1.12876	1.11961	1.09527	1.17561	1.10668	1.10782
	2166.6	1.14193	1.09817	1.10738	1.07496	1.15228	1.11088
	2166.7	1.08489	1.13183	1.1195	1.17875	1.11095	1.13143
	2166.8	1.15097	1.12978	1.13162	1.09554	1.20093	1.15636
	2166.9	1.07935	1.15938	1.14375	1.20794	1.13984	1.16352
	2167	1.09895	1.16192	1.15588	1.14426	1.22862	1.18153
	2167.1	1.11077	1.13296	1.15103	1.1353	1.13155	1.20467
	2167.2	1.11543	1.16688	1.14614	1.18635	1.18612	1.21826
	2167.3	1.18841	1.16259	1.14124	1.18111	1.18235	1.23402
	2167.4	1.13717	1.14511	1.13635	1.16275	1.14931	1.25172
	2167.5	1.117	1.1513	1.13148	1.14239	1.20373	1.27206
	2167.6	1.14997	1.1719	1.13577	1.17002	1.24143	1.29048
	2167.7	1.17038	1.15006	1.14007	1.14511	1.19529	1.30087
	2167.8	1.15983	1.18786	1.14432	1.21397	1.23227	1.30669
	2167.9	1.12028	1.16909	1.14862	1.15595	1.23327	1.32263
	2168	1.18081	1.17094	1.15289	1.15523	1.22269	1.34753
	2168.1	1.18596	1.17618	1.1724	1.15256	1.22138	1.37267
	2168.2	1.17174	1.17397	1.19179	1.18125	1.14819	1.38499
	2168.3	1.15018	1.22246	1.21121	1.24618	1.20762	1.40561
	2168.4	1.24424	1.22034	1.23078	1.21066	1.22727	1.41275
	2168.5	1.16545	1.22466	1.25016	1.2166	1.21647	1.43273
	2168.6	1.17977	1.23899	1.24725	1.23072	1.24153	1.43442
	2168.7	1.19642	1.21419	1.24435	1.15861	1.25102	1.43609
	2168.8	1.22183	1.18973	1.24142	1.11001	1.23226	1.44961
	2168.9	1.15974	1.25443	1.23851	1.27896	1.2374	1.47132
	2169	1.08377	1.26456	1.2356	1.27894	1.28459	1.46897
	2169.1	1.21123	1.19768	1.22471	1.15043	1.22877	1.47637
	2169.2	1.2066	1.21254	1.21379	1.19646	1.22845	1.48086
	2169.3	1.11655	1.21658	1.20291	1.20301	1.2438	1.48887
	2169.4	1.19413	1.21063	1.192	1.20813	1.22802	1.484
	2169.5	1.17973	1.21986	1.18108	1.20682	1.27992	1.46804
	2169.6	1.19405	1.19024	1.16939	1.18562	1.21755	1.46487
	2169.7	1.2059	1.19189	1.15778	1.19151	1.22983	1.47204
	2169.8	1.27181	1.19326	1.14609	1.23123	1.19386	1.47101
	2169.9	1.178	1.1265	1.1344	1.10085	1.14221	1.47589
	2170	1.227	1.1768	1.12268	1.16704	1.24194	1.45681
	2170.25	1.20467	1.18289	1.1267	1.21611	1.18236	1.43131
	2170.5	1.2136	1.17909	1.13073	1.17489	1.24058	1.39615
	2170.75	1.15816	1.17716	1.09883	1.21363	1.19483	1.37689
	2171	1.20335	1.13667	1.06691	1.15969	1.18574	1.32697
	2171.25	1.21063	1.16066	1.08818	1.18055	1.21439	1.28534
	2171.5	1.10377	1.15843	1.10939	1.19149	1.18753	1.2544
	2171.75	1.22825	1.12093	1.08464	1.13789	1.15758	1.21352
	2172	1.04775	1.05688	1.06	1.06945	1.05126	1.18237
	2172.25	1.1817	1.06968	1.0484	1.10916	1.09643	1.13373
	2172.5	1.17525	1.0906	1.03677	1.08248	1.19101	1.11714
	2172.75	1.08816	1.03878	1.02309	1.06554	1.06258	1.07772
	2173	1.09768	1.06655	1.00935	1.09272	1.12728	1.0598
	2173.25	1.10277	1.03145	0.996603	1.08019	1.02622	1.03397
	2173.5	1.0454	1.01117	0.983775	1.06791	0.994636	1.01294
	2173.75	1.04539	1.04348	0.984957	1.05333	1.10625	0.991854
	2174	1.01229	1.00123	0.986138	1.01159	1.03875	0.985713
	2174.25	0.99302	0.980017	0.922997	1.03736	1.00932	0.973636
	2174.5	0.964316	0.923383	0.859855	0.98292	0.931684	0.965538
	2174.75	0.978184	0.934617	0.86796	1.00707	0.952185	0.945627
	2175	0.979737	0.929561	0.8761	0.991164	0.929496	0.94098
	2175.25	0.916922	0.889986	0.822827	0.998577	0.845774	0.949121
	2175.5	0.996806	0.899898	0.769426	0.978468	0.9551	0.92041
	2175.75	0.977801	0.891489	0.783857	0.94251	0.967329	0.919198
	2176	0.922001	0.889944	0.798352	0.973551	0.897511	0.905563
	2176.25	0.949183	0.862544	0.802856	0.925714	0.862732	0.886323
	2176.5	0.889746	0.883519	0.807364	0.929008	0.930248	0.883007
	2176.75	0.837218	0.880243	0.779268	0.95764	0.891707	0.867473
	2177	0.874382	0.836712	0.75124	0.904666	0.858018	0.851205
	2177.25	0.921521	0.830502	0.740434	0.913457	0.853528	0.844424
	2177.5	0.904353	0.823761	0.729646	0.865572	0.890766	0.834581
	2177.75	0.898984	0.79958	0.717673	0.842506	0.856745	0.829264
	2178	0.837775	0.794992	0.705719	0.835777	0.85348	0.829879
	2178.25	0.80094	0.789551	0.685727	0.870308	0.821492	0.81419
	2178.5	0.849608	0.793784	0.665783	0.877182	0.836481	0.811933
	2178.75	0.822583	0.788707	0.697851	0.842101	0.828076	0.796941
	2179	0.863524	0.8104	0.729971	0.853391	0.864225	0.800267
	2179.25	0.791433	0.796964	0.673858	0.842655	0.866731	0.80093
	2179.5	0.793849	0.77816	0.617969	0.86769	0.844816	0.802421
	2179.75	0.837934	0.765835	0.616731	0.818414	0.872247	0.81328
	2180	0.789378	0.760574	0.615493	0.827058	0.838748	0.809912
	2180.25	0.799683	0.805084	0.644636	0.865456	0.838761	0.7889
	2180.5	0.788745	0.82172	0.67371	0.853593	0.843349	0.788659
	2180.75	0.818468	0.816235	0.687016	0.841692	0.847953	0.799911
	2181	0.813672	0.795492	0.7003	0.82981	0.852549	0.79861
	2181.25	0.805835	0.76969	0.663008	0.825868	0.845703	0.79365
	2181.5	0.801475	0.753508	0.625776	0.827226	0.831239	0.804198
	2181.75	0.768737	0.751501	0.624457	0.828588	0.816729	0.807565
	2182	0.795054	0.752613	0.623142	0.829947	0.802253	0.800529
	2182.25	0.746107	0.745852	0.609369	0.823948	0.798721	0.797588
	2182.5	0.843179	0.736668	0.595596	0.813076	0.802443	0.807608
	2182.75	0.7761	0.732985	0.606135	0.802181	0.806172	0.80148
	2183	0.78191	0.736114	0.616631	0.79133	0.809887	0.798541
	2183.25	0.832038	0.745496	0.624967	0.795489	0.820007	0.807183
	2183.5	0.744204	0.759166	0.633303	0.809686	0.834399	0.807223
	2183.75	0.775507	0.772709	0.62927	0.823894	0.848803	0.804387
	2184	0.819204	0.777396	0.625251	0.83805	0.863155	0.811976
	2184.25	0.79837	0.765435	0.599208	0.832227	0.866726	0.802665
	2184.5	0.786423	0.751767	0.573258	0.813073	0.863056	0.817316
	2184.75	0.801473	0.749989	0.608853	0.793889	0.85938	0.821875
	2185	0.810441	0.752461	0.644462	0.774696	0.855703	0.831486
	2185.25	0.805735	0.750235	0.629114	0.779815	0.853672	0.839867
	2185.5	0.732901	0.751956	0.613748	0.801073	0.852727	0.834591
	2185.75	0.842231	0.764619	0.614086	0.822322	0.851783	0.845782
	2186	0.807654	0.772387	0.614424	0.843622	0.850836	0.835411
	2186.25	0.754128	0.763892	0.585037	0.8455	0.848602	0.84493
	2186.5	0.835205	0.752901	0.555615	0.834483	0.845511	0.852839
	2186.75	0.80609	0.756173	0.592491	0.823502	0.842429	0.857358
	2187	0.842037	0.760383	0.629381	0.812516	0.839346	0.856618
	2187.25	0.771842	0.753482	0.602985	0.821761	0.834292	0.869983
	2187.5	0.84626	0.749685	0.576684	0.844473	0.827945	0.861154
	2187.75	0.862218	0.764978	0.610359	0.867294	0.821568	0.860568
	2188	0.800679	0.788091	0.643939	0.890052	0.815209	0.868322
	2188.25	0.844131	0.803706	0.653883	0.897535	0.819427	0.87322
	2188.5	0.818529	0.808598	0.663836	0.894736	0.830767	0.875826
	2188.75	0.816778	0.804721	0.645677	0.891937	0.842108	0.886274
	2189	0.854773	0.797783	0.627562	0.889145	0.853421	0.872592
	2189.25	0.919797	0.794911	0.644784	0.875526	0.854167	0.876917
	2189.5	0.803401	0.789478	0.662028	0.854674	0.847866	0.880674
	2189.75	0.828225	0.777067	0.656886	0.833798	0.841557	0.881872
	2190	0.913849	0.766147	0.651746	0.81293	0.835251	0.884213
	2190.25	0.930925	0.765487	0.661836	0.809774	0.834698	0.884602
	2190.5	0.883254	0.771845	0.671951	0.818501	0.838006	0.886961
	2190.75	0.877228	0.778447	0.670861	0.827214	0.841309	0.889841
	2191	0.917343	0.78434	0.669774	0.835903	0.844602	0.894126
	2191.25	0.847339	0.789081	0.666828	0.840285	0.846184	0.895884
	2191.5	0.914964	0.790251	0.663881	0.841749	0.846608	0.891918
	2191.75	0.873438	0.787626	0.662208	0.843208	0.847029	0.885249
	2192	0.877198	0.787973	0.660532	0.844669	0.847451	0.89533
	2192.25	0.876031	0.793718	0.687037	0.845388	0.846076	0.889107
	2192.5	0.831222	0.796411	0.713499	0.845614	0.843508	0.896088
	2192.75	0.918675	0.78741	0.688877	0.84584	0.840932	0.884735
	2193	0.874401	0.782176	0.664313	0.846065	0.838362	0.880827
	2193.25	0.897955	0.79541	0.687247	0.854112	0.849287	0.8903
	2193.5	0.921304	0.817195	0.71018	0.867381	0.869224	0.889822
	2193.75	0.910654	0.834276	0.714927	0.880661	0.889178	0.896093
	2194	0.954844	0.841986	0.719667	0.89392	0.909099	0.890289
	2194.25	0.894059	0.840697	0.714679	0.895058	0.910079	0.899029
	2194.5	0.899811	0.833601	0.709693	0.888068	0.898355	0.894809
	2194.75	0.955624	0.828462	0.725007	0.881062	0.886604	0.895485
	2195	1.00816	0.826799	0.740315	0.874058	0.874857	0.892122
	2195.25	0.880536	0.830391	0.747614	0.87436	0.880922	0.898132
	2195.5	0.936576	0.838292	0.75489	0.879497	0.898754	0.893057
	2195.75	0.907685	0.848434	0.753715	0.884637	0.916594	0.90059
	2196	0.929245	0.855335	0.752539	0.889784	0.934463	0.897993
	2196.25	0.917029	0.85621	0.743426	0.892376	0.937246	0.915781
	2196.5	0.963338	0.851421	0.734343	0.893258	0.929994	0.92173
	2196.75	0.924672	0.84595	0.732136	0.894141	0.922742	0.91577
	2197	1.01856	0.844158	0.729915	0.89503	0.915447	0.91575
	2197.25	0.950172	0.849451	0.737292	0.90476	0.914366	0.927101
	2197.5	0.955604	0.860694	0.744648	0.920284	0.917359	0.928338
	2197.75	0.963151	0.874358	0.760965	0.935877	0.920365	0.919673
	2198	0.976936	0.885149	0.77723	0.951421	0.923362	0.92263
	2198.25	1.02295	0.887432	0.785173	0.95173	0.918053	0.931345
	2198.5	0.924857	0.883464	0.793126	0.941762	0.907137	0.934605
	2198.75	0.999557	0.879039	0.80506	0.931781	0.896207	0.941087
	2199	0.974937	0.873207	0.816998	0.921797	0.885273	0.939144
	2199.25	1.003	0.866241	0.804999	0.917648	0.884844	0.937978
	2199.5	0.941346	0.863103	0.792948	0.917369	0.891432	0.944566
	2199.75	1.0206	0.866144	0.796871	0.917092	0.898002	0.946818
	2200	0.987985	0.872045	0.800778	0.916816	0.904545	0.942007
	2200.5	1.02611	0.880782	0.8196	0.923968	0.890238	0.953917
	2201	1.02295	0.881806	0.838366	0.933024	0.86911	0.966327
	2201.5	1.06821	0.877887	0.844863	0.92414	0.86877	0.975144
	2202	1.04928	0.875841	0.851358	0.910798	0.873604	0.962005
	2202.5	1.02644	0.885084	0.857978	0.925737	0.880085	0.969046
	2203	1.04579	0.89925	0.864592	0.947737	0.886972	0.965184
	2203.5	1.05149	0.90977	0.878803	0.938624	0.908208	0.981026
	2204	1.04633	0.911791	0.893009	0.921728	0.933021	0.981882
	2204.5	1.02661	0.907929	0.900401	0.918866	0.931878	0.982111
	2205	1.0624	0.910286	0.907803	0.919497	0.924267	0.992876
	2205.5	1.0769	0.928723	0.92098	0.939901	0.94569	0.986791
	2206	1.0633	0.950922	0.934202	0.965338	0.974468	0.978729
	2206.5	1.11218	0.959579	0.935879	0.9787	0.973465	0.986085
	2207	1.08428	0.960592	0.937555	0.989083	0.965121	0.991523
	2207.5	1.07947	0.965096	0.984609	0.976753	0.958575	1.0017
	2208	1.12132	0.969596	1.0317	0.958702	0.952481	1.0026
	2208.5	1.163	0.97305	1.01203	0.975239	0.951556	1.00805
	2209	1.06254	0.976497	0.992327	1.00042	0.951915	1.00793
	2209.5	1.16006	0.977802	1.00317	0.986085	0.966031	1.02041
	2210	1.12232	0.977185	1.01401	0.96191	0.983569	1.01871
	2210.5	1.13537	0.981537	1.04439	0.963334	0.978662	1.02624
	2211	1.12105	0.992304	1.07475	0.971177	0.968131	1.02531
	2211.5	1.12501	1.00908	1.08397	0.983117	0.981187	1.03357
	2212	1.15817	1.01968	1.09318	0.99607	1.00011	1.04572
	2212.5	1.15899	1.01233	1.08021	0.999989	0.994629	1.05149
	2213	1.18614	1.00712	1.06725	1.00162	0.982998	1.04735
	2213.5	1.13199	1.02934	1.11083	1.02351	0.983517	1.06377
	2214	1.13921	1.05577	1.15438	1.05044	0.987077	1.06787
	2214.5	1.17362	1.05652	1.1604	1.041	0.985959	1.07476
	2215	1.14706	1.04615	1.16643	1.02254	0.983682	1.08674
	2215.5	1.1401	1.05074	1.17138	1.03621	0.992373	1.08636
	2216	1.14567	1.06906	1.17634	1.05786	1.00379	1.10524
	2216.5	1.23771	1.08504	1.19013	1.05799	1.02258	1.10565
	2217	1.1709	1.09017	1.20395	1.05273	1.04327	1.12866
	2217.5	1.22715	1.07834	1.21696	1.02894	1.0486	1.12429
	2218	1.23755	1.07452	1.22997	1.00053	1.05009	1.13732
	2218.5	1.18866	1.10299	1.26865	1.03524	1.05724	1.14084
	2219	1.2718	1.13854	1.30732	1.08578	1.06581	1.14868
	2219.5	1.20045	1.14303	1.30089	1.08383	1.06568	1.15241
	2220	1.20049	1.12851	1.29446	1.06876	1.06337	1.16427

[truncated: 8 more sheets: Figure 4c, Figure 4d, Figure 4e, Figure 4f, Figure 4g, Figure 5b, Figure 5c, Figure 5d]
